# Supplementary material for: Cascade Dams and Seasonality Jointly Structure Gut Microbiome Biogeography in Saurogobio punctatus
Source: Microorganisms. 2026 Mar 26;14(4):745. doi: 10.3390/microorganisms14040745 (PMC13118653; doi:10.3390/microorganisms14040745)
Supplement: Supplementary file 1 [file microorganisms-14-00745-s001.zip]

Archive with 3 entries (3 files):
- microorganisms-4162343_Supplementary_Data_S1-S4_Table_S8.xlsx
- microorganisms-4162343_supplementary_materials.pdf
- Supplementary_Data_S5_QC_OTU_Summary.xlsx
