# Supplementary material for: Cascade Dams and Seasonality Jointly Structure Gut Microbiome Biogeography in Saurogobio punctatus
Source: Microorganisms. 2026 Mar 26;14(4):745. doi: 10.3390/microorganisms14040745 (PMC13118653; doi:10.3390/microorganisms14040745)
Supplement: Supplementary file 1 [file microorganisms-14-00745-s001.zip › microorganisms-4162343_Supplementary_Data_S1-S4_Table_S8.xlsx]

## Sheet: Data_S1_Season_adjReach
taxon	lfc_(Intercept)	lfc_SeasonWinter	lfc_ReachS2	lfc_ReachS3	lfc_ReachS4	lfc_ReachS5	lfc_ReachS6	lfc_ReachS7	lfc_ReachS8	lfc_ReachS9	lfc_ReachS10	se_(Intercept)	se_SeasonWinter	se_ReachS2	se_ReachS3	se_ReachS4	se_ReachS5	se_ReachS6	se_ReachS7	se_ReachS8	se_ReachS9	se_ReachS10	W_(Intercept)	W_SeasonWinter	W_ReachS2	W_ReachS3	W_ReachS4	W_ReachS5	W_ReachS6	W_ReachS7	W_ReachS8	W_ReachS9	W_ReachS10	p_(Intercept)	p_SeasonWinter	p_ReachS2	p_ReachS3	p_ReachS4	p_ReachS5	p_ReachS6	p_ReachS7	p_ReachS8	p_ReachS9	p_ReachS10	q_(Intercept)	q_SeasonWinter	q_ReachS2	q_ReachS3	q_ReachS4
Archaea_Crenarchaeota_Bathyarchaeia___Unclassified	-0.476099	-0.0458754	0.590659	1.15179	0.719824	1.53051	1.56114	1.28197	-0.18372	0.261937	-0.476558	2.11562	0.193114	2.3735	2.37299	2.40386	2.38769	2.36324	2.37541	2.35079	2.36564	2.35509	-0.225041	-0.237556	0.248856	0.485375	0.299446	0.640998	0.660592	0.539682	-0.0781524	0.110726	-0.202352	0.823154	0.813501	0.804813	0.630197	0.766232	0.525371	0.512859	0.592565	0.938117	0.912417	0.840721	0.999909	0.848366	1	1	1
Unclassified_Nitrososphaeraceae	0.565928	0.421147	-1.02697	-0.769586	-0.74692	-1.32632	-1.73653	-0.241813	0	-1.07633	-0.230795	2.57413	0.163465	2.86971	2.8764	2.87737	2.88792	2.87305	2.90145	2.863	2.86955	2.86671	0.219852	2.57638	-0.357864	-0.267552	-0.259584	-0.459264	-0.604419	-0.0833422	0	-0.375085	-0.0805086	0.82846	0.0190196	0.724607	0.792086	0.79813	0.651543	0.553108	0.934499	1	0.71198	0.936721	0.999909	0.0346305	1	1	1
Methanobacterium	-1.6202	2.52292	-0.179919	2.02203	1.55305	0.378114	-0.652637	-0.323582	-0.255906	2.01095	-0.77523	1.69389	0.372483	1.87104	2.07349	2.05945	1.93779	1.89302	1.97964	1.89624	1.99006	1.86914	-0.956494	6.77326	-0.0961596	0.975183	0.754109	0.195126	-0.34476	-0.163455	-0.134954	1.0105	-0.414752	0.343008	8.86869e-09	0.923743	0.333739	0.454001	0.846013	0.73159	0.87076	0.893141	0.316683	0.679937	0.999909	8.74495e-08	1	1	1
Methanobrevibacter	-0.158745	-0.273167	-0.0223052	-0.68874	1.07149	0.991285	1.08672	1.06516	-0.276577	0.00144967	-0.720288	2.5682	0.158629	2.86747	2.86358	2.86855	2.88091	2.87037	2.88744	2.85606	2.86978	2.85979	-0.0618118	-1.72205	-0.0077787	-0.240517	0.373531	0.344087	0.378599	0.368893	-0.0968388	0.000505148	-0.251868	0.951434	0.103203	0.993884	0.812806	0.71337	0.735	0.709672	0.716762	0.923987	0.999603	0.804163	0.999909	0.147946	1	1	1
Unclassified_Methanobacteriaceae	0.557554	-0.0698909	-1.02211	0.167696	-2.97466	0.2995	-1.45541	-0.755247	0	-0.0297303	-1.32763	2.69317	0.151716	3.00015	3.00699	3.00434	3.0225	3.00082	3.01603	2.99372	3.0007	2.99727	0.207025	-0.460668	-0.340685	0.0557687	-0.99012	0.0990902	-0.485005	-0.250411	0	-0.00990779	-0.442947	0.839462	0.653273	0.739231	0.956444	0.341661	0.922703	0.636406	0.806506	1	0.992258	0.665683	0.999909	0.711094	1	1	1
Methanoregula	0.511355	-0.232613	-0.691658	0.571518	-0.752449	-0.304557	-0.350801	0.00860511	0.290208	-0.431861	0	2.46318	0.160529	2.74795	2.75312	2.77409	2.77055	2.74751	2.75791	2.74052	2.75197	2.74365	0.207599	-1.44904	-0.2517	0.20759	-0.271241	-0.109926	-0.12768	0.00312016	0.105895	-0.156928	0	0.837369	0.160824	0.803508	0.837376	0.788625	0.913421	0.899512	0.997537	0.916584	0.876671	1	0.999909	0.219761	1	1	1
Methanospirillum	0.93045	-1.04306	-0.216316	0.0186452	-0.938821	0.37904	-0.0664244	-0.846113	-0.311401	0.140669	0	2.66629	0.139533	2.97239	2.97298	2.97665	2.99512	2.97272	2.9825	2.97059	2.97183	2.96915	0.348968	-7.47534	-0.0727749	0.00627153	-0.315395	0.126552	-0.0223446	-0.283693	-0.104828	0.047334	0	0.732701	4.6614e-06	0.943093	0.995091	0.757467	0.901231	0.982512	0.781114	0.918113	0.962967	1	0.999909	2.31748e-05	1	1	1
Candidatus_Methanoperedens	0.356971	0.50664	-1.29483	-0.157214	-0.993363	-0.566702	-0.896497	0.391373	0	-0.0431729	0	2.8182	0.134558	3.14042	3.14599	3.14855	3.15305	3.14282	3.14957	3.1343	3.13853	3.13768	0.126666	3.76522	-0.412312	-0.0499728	-0.315499	-0.179731	-0.285253	0.124262	0	-0.0137558	0	0.903343	0.00934099	0.694437	0.961766	0.763068	0.86328	0.785041	0.905166	1	0.989471	1	0.999909	0.0186024	1	1	1
Methanosaeta	-1.58061	0.883803	1.43855	2.31944	1.52739	1.61711	0.305544	0.460766	0.913267	2.77841	0	1.86786	0.295467	2.09362	2.21317	2.19309	2.11301	2.0951	2.14724	2.0999	2.08761	2.07521	-0.846213	2.9912	0.687114	1.04802	0.696456	0.76531	0.145838	0.214585	0.43491	1.3309	0	0.401548	0.00434019	0.495251	0.299772	0.489434	0.447757	0.884648	0.830982	0.665537	0.18938	1	0.999909	0.00953392	1	1	1
Methanosarcina	0.312008	0.54946	-0.985859	-0.0114551	0.320659	-0.562622	-0.997333	-0.90131	-1.31452	-1.23298	0	2.31105	0.208901	2.57383	2.57371	2.60901	2.62562	2.5759	2.59119	2.56927	2.57325	2.56584	0.135007	2.63024	-0.383031	-0.00445081	0.122904	-0.214282	-0.387179	-0.347837	-0.511633	-0.479154	0	0.893479	0.0131671	0.704311	0.996477	0.902976	0.831731	0.701269	0.730314	0.612534	0.635192	1	0.999909	0.025288	1	1	1
Archaea_Nanoarchaeota_Nanoarchaeia_Woesearchaeales__Unclassified	-0.0269146	-0.0912297	0	-0.0130967	0.102029	0.924149	0.871763	0.408777	-0.0128363	0	0	2.81824	0.138231	3.14042	3.14172	3.14918	3.15339	3.14984	3.14916	3.13437	3.13853	3.13768	-0.00955015	-0.659982	0	-0.00416865	0.0323985	0.293065	0.276764	0.129805	-0.00409532	0	0	0.992647	0.530374	1	0.99679	0.975059	0.77797	0.789955	0.900372	0.996847	1	1	0.999909	0.607504	1	1	1
Unclassified_Methanomassiliicoccaceae	-0.434215	-0.0761375	0.869906	1.11911	0	1.53501	0.755112	0.0560335	0	1.62263	0	2.87305	0.131309	3.20124	3.20334	3.2052	3.21364	3.2078	3.20982	3.19523	3.19939	3.19855	-0.151134	-0.579836	0.271741	0.349358	0	0.477656	0.235399	0.0174569	0	0.507167	0	0.887186	0.593117	0.79927	0.744437	1	0.657825	0.82546	0.986908	1	0.638721	1	0.999909	0.66101	1	1	1
Bacteria_Acidobacteriota_Acidobacteriae___Unclassified	-0.0157828	0.261956	0.49248	-0.106673	0.180309	0.0721368	0.955651	0.554437	0.411981	-0.583	0.106015	2.31813	0.19704	2.59004	2.59697	2.61952	2.61242	2.62202	2.59424	2.57786	2.5811	2.58011	-0.00680844	1.32945	0.190144	-0.0410761	0.068833	0.027613	0.364471	0.213718	0.159815	-0.225873	0.0410894	0.994614	0.194063	0.850521	0.967517	0.945595	0.97816	0.71815	0.832262	0.874135	0.822885	0.967506	0.999909	0.259577	1	1	1
Bacteria_Acidobacteriota_Acidobacteriae_Acidobacteriales__Unclassified	-0.786544	-0.906596	0.864969	2.05235	1.6698	1.53161	1.92665	1.766	1.64768	1.44596	1.50624	2.04885	0.291938	2.28663	2.29728	2.36454	2.3035	2.37102	2.38873	2.33193	2.31934	2.28338	-0.383895	-3.10544	0.378273	0.893382	0.706181	0.664908	0.81258	0.739304	0.706572	0.623434	0.659655	0.70309	0.00348507	0.707228	0.376996	0.484169	0.509925	0.421269	0.464039	0.483928	0.536538	0.513256	0.999909	0.00785542	1	1	1
Bryobacter	-0.133565	-0.0243293	0.438515	0.689379	0.347227	-0.341336	1.69475	0.22044	0.485041	0.647454	0	2.01253	0.212744	2.26614	2.26294	2.25719	2.27938	2.30694	2.26301	2.23716	2.25074	2.23983	-0.0663668	-0.11436	0.193507	0.304639	0.153832	-0.14975	0.73463	0.0974098	0.216811	0.287663	0	0.947393	0.909485	0.847473	0.762111	0.878462	0.881662	0.466552	0.922854	0.829381	0.774987	1	0.999909	0.919984	1	1	1
Bacteria_Acidobacteriota_Acidobacteriae_GOUTB8__Unclassified	2.56244	-1.21805	-1.06447	-0.626183	-1.09991	-2.0929	0	-2.19416	-2.39165	-2.47607	0	2.83659	0.1319	3.16082	3.16188	3.16974	3.17339	3.16148	3.17266	3.15475	3.15895	3.15811	0.903355	-9.23465	-0.336769	-0.198042	-0.347004	-0.659515	0	-0.691583	-0.758113	-0.783826	0	0.40775	0.000250109	0.749966	0.850812	0.742716	0.538726	1	0.519992	0.482566	0.468628	1	0.999909	0.000775781	1	1	1
Bacteria_Acidobacteriota_Acidobacteriae_Paludibaculum__Unclassified	1.27945	0.243891	-1.22826	-1.29153	-1.7302	-1.58439	-0.752639	-1.83013	-0.37911	-1.06412	0	2.10883	0.198103	2.362	2.36119	2.37524	2.39829	2.36973	2.37216	2.34994	2.35915	2.34717	0.606708	1.23113	-0.52001	-0.546982	-0.728434	-0.660632	-0.317605	-0.771505	-0.161328	-0.45106	0	0.54756	0.225647	0.605996	0.587507	0.4707	0.512732	0.752479	0.445057	0.872668	0.654444	1	0.999909	0.294559	1	1	1
Bacteria_Acidobacteriota_Acidobacteriae_PAUC26f__Unclassified	-0.902032	0.0206998	1.25646	2.0107	0.137551	-0.263665	4.28529	-0.17395	0.917658	0	0	2.83662	0.134792	3.16529	3.16241	3.17047	3.17338	3.16148	3.16951	3.15476	3.15895	3.15811	-0.317996	0.153569	0.39695	0.635812	0.0433851	-0.0830866	1.35547	-0.0548823	0.29088	0	0	0.76334	0.883955	0.707781	0.552857	0.967074	0.937007	0.233279	0.958358	0.782823	1	1	0.999909	0.905925	1	1	1
Candidatus_Solibacter	-0.813683	0.419146	0.542385	1.57598	1.55936	0.732584	1.19515	0.289487	0.699398	0.440361	0.518701	2.07255	0.201896	2.3274	2.32087	2.3547	2.34716	2.3472	2.33191	2.31333	2.32634	2.31001	-0.3926	2.07605	0.233043	0.679044	0.662233	0.312115	0.509182	0.124142	0.302334	0.189294	0.224544	0.696753	0.0445284	0.816947	0.50112	0.511717	0.756616	0.613493	0.901841	0.764004	0.850844	0.823506	0.999909	0.0714288	1	1	1
Bacteria_Acidobacteriota_Acidobacteriae_Subgroup_2__Unclassified	1.07645	-1.07501	-1.31234	-0.612751	-0.0380904	-1.18672	0.740447	-1.08235	0.639437	-0.69254	-0.196509	2.56761	0.203319	2.86285	2.87971	2.87093	2.87551	2.90859	2.87516	2.88551	2.86198	2.85867	0.419243	-5.2873	-0.458402	-0.212782	-0.0132676	-0.412698	0.254572	-0.376449	0.221603	-0.241979	-0.0687416	0.680289	6.03434e-05	0.652469	0.834028	0.989569	0.684986	0.802107	0.71124	0.827263	0.811691	0.945997	0.999909	0.000218045	1	1	1
Bacteria_Acidobacteriota_Aminicenantia_Aminicenantales__Unclassified	0.0553857	-0.183762	0.355314	0.671519	0.395278	0.728664	0.543544	0.697143	0.0815891	-0.941595	0	2.26077	0.175783	2.53637	2.52664	2.53807	2.53432	2.53388	2.53014	2.51193	2.51541	2.51431	0.0244986	-1.04539	0.140087	0.265775	0.155739	0.287519	0.214511	0.275535	0.0324807	-0.37433	0	0.980602	0.303439	0.889442	0.792066	0.877187	0.775513	0.831469	0.784623	0.974284	0.710553	1	0.999909	0.379163	1	1	1
Bacteria_Acidobacteriota_AT-s3-28___Unclassified	0.866095	-0.120858	-0.777342	0.103081	-0.612567	-0.86946	-0.456186	-1.19324	-0.71168	1.78571	0	2.65008	0.136672	2.95781	2.95565	2.96493	2.96809	2.95551	2.96373	2.94774	2.95215	2.95126	0.326818	-0.884287	-0.26281	0.034876	-0.206604	-0.292935	-0.154351	-0.402615	-0.241432	0.604883	0	0.74864	0.391475	0.796525	0.972671	0.839293	0.773869	0.879536	0.693312	0.812721	0.554935	1	0.999909	0.468301	1	1	1
Bacteria_Acidobacteriota_Blastocatellia_11月24日__Unclassified	-0.278887	0.254365	-0.289744	0.209306	1.42649	0.377972	-0.133156	0.608201	-0.104962	0.370983	0	2.22626	0.206748	2.494	2.49082	2.49862	2.52727	2.48449	2.54441	2.47715	2.50102	2.48018	-0.125272	1.23032	-0.116176	0.084031	0.570912	0.149557	-0.0535948	0.239034	-0.0423723	0.148333	0	0.901046	0.227024	0.908196	0.933525	0.571814	0.881998	0.957572	0.812514	0.96645	0.882956	1	0.999909	0.295257	1	1	1
Blastocatella	1.13365	-0.48425	-1.09977	0.176073	-0.77351	0.0247309	-0.789474	-0.193602	-0.811881	-1.21849	0	2.78252	0.131012	3.10094	3.10168	3.10502	3.1145	3.10166	3.11515	3.09516	3.0992	3.09817	0.407418	-3.69623	-0.354656	0.0567671	-0.249116	0.00794057	-0.254533	-0.0621485	-0.262306	-0.393163	0	0.695873	0.00769309	0.733291	0.956317	0.810422	0.993886	0.806399	0.952182	0.800637	0.705898	1	0.999909	0.0158613	1	1	1
JGI_0001001-H03	0.889625	0.233464	-0.359915	-0.795772	-1.33775	-0.524894	-0.961705	-1.14965	-0.572245	-0.799076	0	2.18272	0.189775	2.43705	2.43683	2.46891	2.47488	2.44112	2.45813	2.43209	2.44058	2.43041	0.407576	1.23021	-0.147685	-0.32656	-0.54184	-0.212089	-0.39396	-0.467694	-0.23529	-0.327413	0	0.685999	0.226596	0.883416	0.745892	0.591267	0.833234	0.695934	0.642822	0.815317	0.745252	1	0.999909	0.295248	1	1	1
Stenotrophobacter	0.119297	0.642038	-0.344707	0.30813	-0.314329	0.520445	-1.00494	0.311865	0.07057	-0.565005	0.322039	2.4095	0.169813	2.6938	2.69056	2.70889	2.70735	2.68706	2.69792	2.68583	2.68265	2.68164	0.0495113	3.78085	-0.127963	0.114522	-0.116036	0.192234	-0.373992	0.115595	0.026275	-0.210614	0.12009	0.960905	0.000867892	0.899202	0.909738	0.908551	0.849112	0.711563	0.908897	0.979247	0.834895	0.905371	0.999909	0.00233997	1	1	1
Unclassified_Blastocatellaceae	1.27875	-0.508472	-1.1001	-0.36601	-1.24011	-0.641578	-0.931504	-0.719985	-0.594786	-1.37019	-0.989834	2.07315	0.183348	2.30874	2.31701	2.33296	2.33149	2.3158	2.34153	2.29953	2.30522	2.30206	0.616813	-2.77327	-0.476496	-0.157967	-0.53156	-0.275179	-0.402239	-0.307485	-0.258655	-0.594387	-0.429977	0.540853	0.00838922	0.636314	0.875278	0.597971	0.784595	0.68965	0.76007	0.797228	0.555601	0.66952	0.999909	0.0169967	1	1	1
Bacteria_Acidobacteriota_Blastocatellia_DS-100__Unclassified	1.00906	-1.32961	-0.397731	-0.324378	0.762312	0.649546	0.502976	-0.152838	-0.967338	-1.2997	0	2.69051	0.135437	2.99781	2.99914	3.00148	3.01855	2.99887	3.00645	2.99085	2.99529	2.99441	0.375044	-9.81719	-0.132674	-0.108157	0.253978	0.215185	0.167722	-0.0508368	-0.323432	-0.433916	0	0.714173	4.36981e-07	0.89665	0.915658	0.803812	0.833237	0.869595	0.960292	0.751935	0.672048	1	0.999909	2.88985e-06	1	1	1
RB41	1.31697	-0.287969	0	-0.382378	0.164795	-0.669504	-0.699911	-0.843457	-0.417847	-1.35227	-1.16564	2.58798	0.150073	2.88516	2.88592	2.89181	2.90546	2.89001	2.91011	2.87849	2.88478	2.88277	0.508882	-1.91887	0	-0.132498	0.0569868	-0.230429	-0.242183	-0.289837	-0.145162	-0.468759	-0.404348	0.617376	0.0719505	1	0.896146	0.95522	0.820508	0.811536	0.775446	0.88629	0.645197	0.690998	0.999909	0.108936	1	1	1
Geothrix	0.410919	0.466988	0	1.7362	-0.582673	-0.981122	-1.05948	0.0370764	0.0275772	-0.613681	0	2.78096	0.129864	3.1012	3.09991	3.10456	3.1148	3.09986	3.10819	3.09299	3.09864	3.09643	0.147762	3.59599	0	0.560081	-0.187683	-0.314988	-0.341784	0.0119286	0.00891603	-0.198049	0	0.886187	0.00702312	1	0.590758	0.855798	0.76083	0.741318	0.990775	0.993104	0.847947	1	0.999909	0.0146961	1	1	1
Unclassified_Holophagaceae	0.369456	-1.44731	0.56674	0.484233	1.85265	1.36725	1.94111	0.624827	-0.611513	0.00899645	0	2.74336	0.141287	3.05826	3.06013	3.06658	3.07052	3.06752	3.06778	3.0512	3.05547	3.0546	0.134673	-10.2438	0.185314	0.15824	0.604142	0.445282	0.632795	0.203674	-0.200418	0.00294438	0	0.895834	2.92715e-06	0.857091	0.877762	0.560667	0.666634	0.542609	0.843139	0.84561	0.997715	1	0.999909	1.52695e-05	1	1	1
Bacteria_Acidobacteriota_Holophagae_Subgroup_7__Unclassified	0.747235	-0.178219	-0.0054486	-0.274167	-0.923139	-0.443089	0.654671	-0.849254	-0.538008	-0.437191	0	2.11892	0.19809	2.36906	2.36721	2.42082	2.38838	2.36421	2.37321	2.35236	2.35958	2.35402	0.352649	-0.899683	-0.0022999	-0.115819	-0.381333	-0.185518	0.276909	-0.357851	-0.22871	-0.185284	0	0.72625	0.373811	0.998177	0.908391	0.705026	0.853784	0.783313	0.722385	0.820289	0.853967	1	0.999909	0.450243	1	1	1
Bacteria_Acidobacteriota_Subgroup_18___Unclassified	1.00781	-0.300976	-0.908622	-0.119379	0.453781	-0.716689	-0.937914	0.439916	-0.58181	0	0	2.60775	0.1419	2.91061	2.90886	2.9206	2.9229	2.91052	2.91712	2.90341	2.90512	2.90422	0.386466	-2.12105	-0.312176	-0.0410397	0.155372	-0.245198	-0.322249	0.150805	-0.200389	0	0	0.703946	0.0489221	0.758704	0.967742	0.878358	0.809239	0.751193	0.881905	0.843554	1	1	0.999909	0.0772713	1	1	1
Bacteria_Acidobacteriota_Subgroup_22___Unclassified	0.713017	-0.328858	-0.901151	-0.367303	1.13772	-0.919913	1.25692	-0.321812	-0.472064	-0.332541	0	2.34779	0.180483	2.6181	2.63309	2.63062	2.64915	2.62531	2.63076	2.611	2.61927	2.6126	0.303697	-1.8221	-0.344201	-0.139495	0.432492	-0.347248	0.478769	-0.122327	-0.180799	-0.126959	0	0.763527	0.0787689	0.733179	0.890023	0.668583	0.730913	0.635693	0.903484	0.857783	0.899849	1	0.999909	0.116738	1	1	1
Bacteria_Acidobacteriota_Subgroup_25___Unclassified	-0.459466	0.138946	0	0.312922	0.944501	0.734651	0.90699	1.08377	0.253123	0.173554	-0.169284	2.72427	0.137905	3.03983	3.042	3.0424	3.05221	3.03966	3.04532	3.02996	3.03434	3.03347	-0.168656	1.00755	0	0.102867	0.310446	0.240695	0.298385	0.35588	0.08354	0.0571967	-0.0558055	0.869429	0.337429	1	0.920102	0.762596	0.814655	0.771517	0.729324	0.935071	0.955515	0.956596	0.999909	0.416439	1	1	1
B276-D12	0.443049	-0.167458	-0.16404	0.169627	1.41929	-0.512056	0.130598	0.111347	0.0624503	-1.23404	0	2.3886	0.16159	2.6639	2.6773	2.66982	2.68279	2.67311	2.67862	2.65579	2.66009	2.65904	0.185485	-1.03632	-0.061579	0.0633574	0.531606	-0.190867	0.0488562	0.0415689	0.0235147	-0.463909	0	0.854235	0.309248	0.951352	0.949949	0.599346	0.850058	0.961393	0.967148	0.981413	0.646431	1	0.999909	0.385734	1	1	1
Subgroup_10	-0.458414	0.913043	0.248831	0.787243	-0.00546353	0.685563	0.569645	0.123439	-0.19106	0.203248	0	1.71467	0.204074	1.93801	1.92995	1.99102	1.95682	1.93585	1.93573	1.93226	1.91592	1.91222	-0.267349	4.47408	0.128395	0.407909	-0.00274408	0.350346	0.294261	0.0637685	-0.0988795	0.106084	0	0.790238	4.09611e-05	0.898322	0.684984	0.997821	0.727468	0.769708	0.949395	0.921607	0.915916	1	0.999909	0.000155209	1	1	1
Subgroup_23	1.52461	-0.128572	-1.04419	-1.40489	-0.375971	-1.53087	-1.34429	-1.42435	-0.987929	0	0	2.72452	0.152453	3.03639	3.04207	3.05582	3.05402	3.03754	3.05106	3.03005	3.03443	3.03356	0.55959	-0.843351	-0.343893	-0.46182	-0.123034	-0.501264	-0.44256	-0.466838	-0.326044	0	0	0.586973	0.416994	0.73741	0.65321	0.904299	0.626065	0.66666	0.649726	0.75051	1	1	0.999909	0.493772	1	1	1
Thermoanaerobaculum	0.454107	-0.017291	-0.20639	-0.357808	0.150407	0.301151	0.207571	-0.486737	-0.0923063	0.0851102	-0.151822	2.45367	0.158205	2.73764	2.74073	2.74932	2.75294	2.73549	2.74343	2.72805	2.73613	2.73019	0.185072	-0.109295	-0.07539	-0.130552	0.0547071	0.109392	0.0758807	-0.177419	-0.033836	0.031106	-0.0556086	0.854795	0.913917	0.940556	0.897265	0.956844	0.91384	0.94017	0.860733	0.9733	0.975453	0.956134	0.999909	0.923135	1	1	1
TPD-58	-0.599902	0.81768	1.10889	0	0.925894	-0.771169	0	0.343681	0.947905	0	0	2.92691	0.13424	3.2609	3.26158	3.27007	3.27308	3.26154	3.27302	3.25501	3.25909	3.25827	-0.204961	6.09116	0.340058	0	0.283142	-0.23561	0	0.105004	0.291214	0	0	0.856569	0.0259096	0.766207	1	0.803684	0.835664	1	0.925955	0.798312	1	1	0.999909	0.0450686	1	1	1
Bacteria_Acidobacteriota_Vicinamibacteria_Subgroup_17__Unclassified	-1.22817	2.1136	0.913544	0.650269	0.71426	0.98357	0.277402	0.397173	0.462109	0.450275	-1.56863	1.51778	0.253123	1.70661	1.69314	1.70498	1.74276	1.69523	1.76825	1.66863	1.70088	1.74215	-0.809188	8.35009	0.535296	0.38406	0.418925	0.564375	0.163637	0.224613	0.276939	0.264731	-0.900397	0.421604	1.24156e-11	0.594423	0.702291	0.676767	0.574603	0.870567	0.823043	0.782779	0.792124	0.371509	0.999909	3.10834e-10	1	1	1
Bacteria_Acidobacteriota_Vicinamibacteria_Subgroup_9__Unclassified	2.36898	-0.649047	-2.01642	-1.59177	-0.668849	-2.50807	0	-1.6262	0	-0.924129	0	2.76215	0.12829	3.07915	3.08044	3.0852	3.09281	3.07904	3.08741	3.07213	3.07645	3.07559	0.857659	-5.0592	-0.654863	-0.516736	-0.216793	-0.810938	0	-0.526721	0	-0.300388	0	0.411165	0.000492559	0.527331	0.616575	0.832729	0.436277	1	0.609871	1	0.770033	1	0.999909	0.00141278	1	1	1
Bacteria_Acidobacteriota_Vicinamibacteria_Vicinamibacterales__Unclassified	-0.0840911	0.319536	0.403988	0.553758	0.157435	0.436431	0.0964848	0.485494	0.124053	0.090029	-1.31889	1.59918	0.224495	1.7809	1.77654	1.82639	1.80919	1.80405	1.84982	1.79209	1.78061	1.77666	-0.0525839	1.42335	0.226846	0.311706	0.0861998	0.24123	0.0534824	0.262455	0.0692225	0.0505607	-0.742341	0.958247	0.160084	0.821355	0.756401	0.93161	0.810242	0.957535	0.793917	0.945055	0.959852	0.460929	0.999909	0.219178	1	1	1
Luteitalea	-0.186346	1.67137	-0.632335	-0.0205053	-1.22947	0.308794	-0.727034	-0.31135	-0.670119	-1.14989	0.109631	1.78157	0.211727	1.9973	1.99869	2.04399	2.02813	2.00895	2.01535	2.02648	1.99591	1.98404	-0.104597	7.89397	-0.316595	-0.0102594	-0.601503	0.152256	-0.361897	-0.15449	-0.330682	-0.57612	0.0552567	0.917114	2.42699e-10	0.752869	0.991855	0.550223	0.879598	0.718954	0.877846	0.742266	0.567118	0.956154	0.999909	3.86663e-09	1	1	1
Unclassified_Vicinamibacteraceae	-0.429761	1.71153	-0.347832	0.119083	-0.348627	0.61517	-0.408031	-0.0944176	-0.449702	-0.482738	-1.19289	1.66056	0.196565	1.85545	1.86085	1.88899	1.87561	1.87124	1.87946	1.85311	1.86228	1.84438	-0.258805	8.70723	-0.187465	0.063994	-0.184558	0.327984	-0.218053	-0.0502365	-0.242674	-0.259219	-0.646771	0.796752	6.23278e-12	0.851986	0.949207	0.854255	0.744169	0.828194	0.960116	0.809161	0.796434	0.520471	0.999909	1.68045e-10	1	1	1
Bacteria_Actinobacteriota____Unclassified	-0.723909	1.22009	0.519211	0.561438	1.72222	1.37577	0.287949	-0.0277877	-0.273112	0.496334	-0.892427	1.46841	0.240405	1.64236	1.66176	1.66214	1.70194	1.67799	1.81227	1.63888	1.64784	1.64402	-0.492989	5.07514	0.316138	0.337858	1.03615	0.808355	0.171604	-0.0153331	-0.166645	0.301203	-0.542832	0.62382	4.01453e-06	0.752995	0.736649	0.304291	0.42208	0.864327	0.987817	0.86821	0.764301	0.589256	0.999909	2.02459e-05	1	1	1
Bacteria_Actinobacteriota_Acidimicrobiia___Unclassified	-0.494427	0.442152	0.36932	0.315544	0.452195	0.25146	0.965336	-0.0658697	0.525935	1.1913	0	2.25313	0.208583	2.51747	2.51609	2.53615	2.57978	2.53311	2.53622	2.50946	2.51069	2.5079	-0.21944	2.11979	0.146703	0.125411	0.178299	0.0974734	0.381087	-0.0259716	0.209581	0.47449	0	0.827659	0.0416314	0.884259	0.900959	0.859578	0.92294	0.705581	0.979436	0.835283	0.638276	1	0.999909	0.0669553	1	1	1
Bacteria_Actinobacteriota_Acidimicrobiia_Actinomarinales__Unclassified	1.01123	0.0516433	-0.901693	-0.770794	-0.811062	-0.7669	-0.934535	-0.893725	-0.958892	-0.936932	0	2.23561	0.189844	2.50095	2.50648	2.51511	2.51339	2.49422	2.50643	2.49023	2.50886	2.48713	0.452326	0.272031	-0.36054	-0.30752	-0.322475	-0.305126	-0.374679	-0.356573	-0.385061	-0.37345	0	0.653907	0.787244	0.720674	0.760323	0.749067	0.762131	0.710226	0.723615	0.70259	0.711132	1	0.999909	0.827373	1	1	1
Bacteria_Actinobacteriota_Acidimicrobiia_IMCC26256__Unclassified	-0.412848	2.00087	-0.303748	-0.213293	0.0240184	0.159802	-0.678207	-0.258586	-0.340352	-0.193468	-0.617621	1.48002	0.198514	1.69708	1.66741	1.68703	1.71006	1.68729	1.71532	1.65423	1.6613	1.66704	-0.278948	10.0792	-0.178983	-0.127919	0.0142371	0.0934478	-0.401951	-0.150751	-0.205747	-0.116456	-0.37049	0.78126	1.91181e-14	0.858564	0.898648	0.988689	0.925864	0.689172	0.880686	0.837697	0.907686	0.712345	0.999909	1.21835e-12	1	1	1
Bacteria_Actinobacteriota_Acidimicrobiia_Microtrichales__Unclassified	-0.927287	1.66561	0.42369	0.346675	0.574812	0.542829	0.699708	0.422633	0.319553	0.115625	-1.408	1.65523	0.217364	1.85507	1.85705	1.90601	1.91916	1.8846	1.88542	1.84555	1.85856	1.87875	-0.560215	7.66278	0.228396	0.186681	0.301579	0.282847	0.371277	0.224159	0.173147	0.0622123	-0.749435	0.577649	3.46154e-10	0.820201	0.852611	0.764132	0.778375	0.711884	0.82348	0.863183	0.950623	0.456848	0.999909	5.27509e-09	1	1	1
Iamia	-0.698612	1.01967	0.790951	0.231432	0.0814705	1.07837	-0.333933	-0.0137456	0.215386	1.21885	-0.0690578	1.75332	0.214859	1.96194	1.97169	2.02908	2.01414	1.97708	2.00034	1.95813	1.97679	1.95491	-0.398452	4.74577	0.403149	0.117378	0.0401513	0.5354	-0.168902	-0.00687164	0.109996	0.61658	-0.0353254	0.691961	1.7192e-05	0.688524	0.907022	0.968129	0.594701	0.866542	0.994544	0.912844	0.540255	0.971958	0.999909	7.21654e-05	1	1	1
CL500-29_marine_group	0.193503	1.13728	-0.561164	-0.544173	-0.746205	0.189718	-0.807023	-0.409664	-0.422411	-0.0137524	-2.59256	1.48286	0.222263	1.68271	1.67233	1.69483	1.7631	1.68816	1.7067	1.66492	1.68152	1.67881	0.130493	5.11683	-0.333488	-0.325397	-0.440283	0.107604	-0.47805	-0.240033	-0.253712	-0.00817857	-1.54429	0.89662	3.55558e-06	0.739948	0.746032	0.661341	0.914675	0.634381	0.811137	0.8006	0.993502	0.127866	0.999909	1.81931e-05	1	1	1
Ilumatobacter	-0.176751	1.11315	-0.347533	0.396203	-0.451519	0.258091	0.208759	0.0179003	-0.0998063	0.37746	-0.814573	1.39242	0.229403	1.5952	1.58111	1.59246	1.6627	1.59181	1.59678	1.55294	1.59261	1.56973	-0.126938	4.8524	-0.217862	0.250586	-0.283535	0.155224	0.131146	0.0112102	-0.0642691	0.237006	-0.518925	0.8994	8.5853e-06	0.828252	0.802963	0.777712	0.877149	0.896085	0.991092	0.948963	0.813433	0.60566	0.999909	3.98562e-05	1	1	1
Unclassified_Ilumatobacteraceae	-1.51331	1.63601	0.539285	1.14468	0.971442	1.20594	1.20634	0.622437	0.848979	1.30623	0.338017	1.83938	0.19091	2.06933	2.05803	2.09308	2.09253	2.06865	2.07339	2.06739	2.06486	2.05023	-0.822728	8.56953	0.260609	0.556204	0.464121	0.576306	0.583155	0.300203	0.410653	0.632599	0.164868	0.414731	3.07714e-11	0.795509	0.580655	0.644659	0.567101	0.562519	0.765319	0.683155	0.529998	0.86974	0.999909	6.74085e-10	1	1	1
IMCC26207	-0.294629	1.59166	-0.0371726	-0.465076	-0.561493	0.225169	-0.644517	-0.268381	-0.519742	-0.167739	-0.155384	1.81556	0.197125	2.02786	2.03721	2.06553	2.06022	2.05272	2.06583	2.02514	2.04194	2.02232	-0.162279	8.07438	-0.0183309	-0.22829	-0.27184	0.109294	-0.313982	-0.129914	-0.256645	-0.0821473	-0.0768344	0.871753	1.4708e-10	0.985449	0.82037	0.786888	0.913416	0.754867	0.897166	0.798528	0.934864	0.939068	0.999909	2.71323e-09	1	1	1
Unclassified_Microtrichaceae	-0.422554	0.83752	-0.0571655	-0.0528573	0.668728	0.641213	-0.232969	-0.71041	0.0579749	0.215122	-0.50266	2.33288	0.178802	2.6157	2.60399	2.6172	2.65175	2.60995	2.61611	2.60014	2.60399	2.59886	-0.18113	4.68407	-0.0218547	-0.0202986	0.255513	0.241808	-0.0892621	-0.271552	0.0222968	0.0826126	-0.193416	0.85757	6.57711e-05	0.982719	0.983949	0.800195	0.810691	0.929509	0.787958	0.982369	0.934747	0.848029	0.999909	0.000231686	1	1	1
Bacteria_Actinobacteriota_Actinobacteria___Unclassified	-0.391391	1.47271	-0.547233	0.329295	0.967443	1.10514	-0.362824	-0.0829731	-0.745988	0.345083	-2.20843	1.44209	0.253582	1.65118	1.64314	1.64906	1.70295	1.62337	1.64295	1.64727	1.62642	1.68242	-0.271405	5.80761	-0.331419	0.200406	0.586665	0.648953	-0.2235	-0.0505026	-0.452863	0.212173	-1.31265	0.786996	2.45447e-07	0.741464	0.841829	0.559594	0.518804	0.823893	0.959887	0.652254	0.83268	0.19422	0.999909	1.68684e-06	1	1	1
Actinomyces	0.152449	-0.624875	0	-0.126851	0.0260395	1.32387	-0.419033	0.732797	-1.01961	0.220438	0	2.58768	0.189134	2.88416	2.89099	2.91979	2.93325	2.88759	2.89438	2.87749	2.88892	2.88119	0.0589132	-3.30387	0	-0.0438782	0.00891828	0.451333	-0.145115	0.253179	-0.354342	0.0763047	0	0.95367	0.00394741	1	0.965485	0.992982	0.65714	0.886232	0.802999	0.7272	0.940018	1	0.999909	0.00884068	1	1	1
Unclassified_Actinomycetaceae	-0.799774	0.0853848	0.0204513	0.950242	1.55348	0.151316	0.933305	2.14141	0.556618	1.1437	0	2.46869	0.183096	2.75169	2.75711	2.78287	2.76973	2.76298	2.76134	2.74638	2.77571	2.74831	-0.323967	0.46634	0.00743226	0.344651	0.55823	0.0546319	0.337789	0.775494	0.202673	0.412039	0	0.748891	0.645359	0.994134	0.733488	0.582081	0.956903	0.738586	0.445948	0.841173	0.684126	1	0.999909	0.70687	1	1	1
Bifidobacterium	2.09853	-0.52053	-2.02335	-1.63368	-2.06863	-2.68126	-2.18218	-0.56132	-1.63336	-1.31942	-1.30852	2.09413	0.26267	2.34477	2.34394	2.40535	2.36576	2.33367	2.44017	2.33746	2.35334	2.32672	1.0021	-1.98169	-0.86292	-0.696979	-0.860014	-1.13336	-0.935087	-0.230033	-0.698775	-0.560657	-0.562387	0.322473	0.054594	0.393457	0.48995	0.395037	0.263982	0.355498	0.819268	0.488839	0.578238	0.577071	0.999909	0.0854249	1	1	1
Corynebacterium	-0.428046	-0.19271	0.0553244	1.31869	1.53492	1.10723	1.41834	1.23826	0.535559	0.892086	-0.163449	1.56502	0.30266	1.76042	1.76011	1.85151	1.81077	1.81906	1.9716	1.74597	1.78459	1.74915	-0.273508	-0.63672	0.0314269	0.74921	0.829013	0.611467	0.77971	0.62805	0.30674	0.499882	-0.0934444	0.785451	0.526856	0.975039	0.456812	0.410555	0.543322	0.438787	0.53248	0.760159	0.619083	0.925878	0.999909	0.604462	1	1	1
Lawsonella	0.829433	-0.272922	0	-0.18541	0.718393	-0.659817	-0.17383	-0.993081	-0.361469	0.611504	-0.848302	2.70533	0.159007	3.01503	3.01666	3.02572	3.03666	3.02627	3.02759	3.01047	3.02032	3.01218	0.306592	-1.71642	0	-0.0614618	0.237429	-0.217284	-0.0574403	-0.32801	-0.12007	0.202463	-0.281624	0.764879	0.114076	1	0.952094	0.816688	0.831965	0.955225	0.749063	0.906592	0.843251	0.78346	0.999909	0.16214	1	1	1
Dietzia	-1.91579	1.84607	-0.582385	1.00456	1.56091	0.134194	1.31815	0.360487	0.711995	1.33096	0	2.20542	0.248628	2.46984	2.48453	2.48136	2.51971	2.51622	2.48876	2.45456	2.4935	2.45509	-0.868675	7.42504	-0.235798	0.404325	0.629053	0.0532576	0.523861	0.144846	0.29007	0.533772	0	0.390943	1.08953e-08	0.814964	0.688434	0.533399	0.957829	0.603677	0.885663	0.773475	0.596873	1	0.999909	9.91899e-08	1	1	1
Mycobacterium	-1.03441	1.80998	0.881602	0.122002	1.23286	1.57564	0.515635	-0.157294	0.0100989	0.209677	-1.83084	1.55264	0.239519	1.76702	1.7469	1.79558	1.78025	1.74721	1.77891	1.72968	1.75079	1.75443	-0.666229	7.55675	0.498921	0.0698393	0.68661	0.885065	0.295119	-0.0884215	0.0058386	0.119761	-1.04355	0.507906	3.39811e-10	0.619722	0.944562	0.495065	0.379776	0.768957	0.929846	0.995362	0.905086	0.301022	0.999909	5.27509e-09	1	1	1
Nocardia	-1.29659	0.564638	0.111445	0	1.95787	0.626706	0.316165	0.86619	0.955384	-0.415993	0	2.79977	0.144573	3.11988	3.12058	3.13185	3.14041	3.12054	3.12867	3.11898	3.11799	3.11712	-0.463107	3.90557	0.0357211	0	0.625148	0.199562	0.101317	0.276855	0.306313	-0.133417	0	0.657341	0.00585675	0.972502	1	0.5517	0.847497	0.922139	0.789888	0.768276	0.897618	1	0.999909	0.0124036	1	1	1
Rhodococcus	0.0959715	0.302103	0.13748	-0.179535	-0.336828	-0.0940093	-0.186155	0.0557017	-0.435561	-0.619981	0.537937	2.21877	0.223833	2.47891	2.48708	2.52251	2.51788	2.53368	2.4935	2.46774	2.48957	2.47134	0.0432544	1.34968	0.05546	-0.0721868	-0.133529	-0.0373367	-0.0734721	0.0223387	-0.176502	-0.249032	0.21767	0.965759	0.186304	0.956106	0.942889	0.894586	0.970442	0.941874	0.982312	0.860979	0.80488	0.829026	0.999909	0.251153	1	1	1
Williamsia	-0.251706	-0.713932	0	0.277371	0.266132	0.64041	0.0608084	0	0	0.674239	0	2.81849	0.160003	3.14042	3.14254	3.17373	3.15792	3.14108	3.14916	3.1343	3.13988	3.13768	-0.0893052	-4.46199	0	0.0882633	0.0838545	0.202795	0.0193591	0	0	0.214734	0	0.931035	0.00210549	1	0.931837	0.935233	0.844358	0.985029	1	1	0.835347	1	0.999909	0.00508949	1	1	1
Bacteria_Actinobacteriota_Actinobacteria_Frankiales__Unclassified	-1.01529	1.10755	1.09488	0.623046	0.75635	1.25331	0.468948	0.485105	0.401633	0.759153	0.958633	1.70091	0.228793	1.9222	1.92722	1.94635	1.98766	1.90626	1.9319	1.91666	1.91626	1.89582	-0.596909	4.84082	0.569595	0.323287	0.3886	0.630546	0.246004	0.251103	0.209548	0.396164	0.505655	0.55311	1.15985e-05	0.571359	0.74775	0.699129	0.531047	0.80663	0.802706	0.834824	0.693574	0.615195	0.999909	5.1787e-05	1	1	1
Acidothermus	0.214737	-0.591192	0	-0.351014	0.825587	-0.45612	0.689439	0	1.54396	-0.78917	-0.587936	2.58788	0.205331	2.88803	2.89046	2.89557	2.95473	2.90456	2.89357	2.89225	2.88202	2.88118	0.0829778	-2.87921	0	-0.121439	0.285121	-0.15437	0.237365	0	0.533827	-0.273825	-0.204061	0.934785	0.00998342	1	0.904689	0.778806	0.879036	0.815055	1	0.599992	0.787336	0.840595	0.999909	0.0196584	1	1	1
Blastococcus	0.325982	-1.2049	0.140374	0.607959	-0.545126	-0.650633	0.93251	3.13646	-1.30254	-0.912498	0.174649	2.59219	0.169524	2.89226	2.89106	2.90217	2.90715	2.88992	2.92546	2.88182	2.88864	2.88636	0.125756	-7.10758	0.0485345	0.210289	-0.187834	-0.223805	0.322677	1.07213	-0.451987	-0.315892	0.0605084	0.901492	2.4828e-06	0.961891	0.836097	0.853368	0.825742	0.751118	0.299569	0.657346	0.756168	0.9525	0.999909	1.32858e-05	1	1	1
Nakamurella	-0.205302	-0.347019	-0.24057	0.273493	0.917804	-0.308846	-0.182959	-0.40438	0	1.57228	0.609364	2.70574	0.187606	3.01565	3.01576	3.05953	3.04667	3.01571	3.02415	3.00865	3.02932	3.01218	-0.0758765	-1.84973	-0.079774	0.0906878	0.299982	-0.101372	-0.0606687	-0.133717	0	0.519019	0.2023	0.94088	0.0913797	0.93785	0.929371	0.769784	0.92108	0.952711	0.896041	1	0.614029	0.843375	0.999909	0.132899	1	1	1
hgcI_clade	0.0335155	0.55376	-0.172187	-0.0458569	0.559721	-1.22009	0.0710709	0.083932	-0.35545	-0.0856158	-2.15961	2.1285	0.244059	2.3856	2.39698	2.40818	2.44462	2.3883	2.42447	2.38163	2.38308	2.37109	0.0157461	2.26896	-0.0721778	-0.0191311	0.232425	-0.49909	0.029758	0.0346187	-0.149247	-0.0359265	-0.91081	0.987519	0.0290338	0.942839	0.984837	0.817455	0.620593	0.976416	0.972565	0.882148	0.971529	0.368137	0.999909	0.0497907	1	1	1
Longivirga	-0.248402	1.46878	-0.272821	-0.324287	0.22539	-0.293004	-0.686895	-0.465628	-0.221224	0.356744	-0.924319	1.617	0.241747	1.80584	1.80475	1.86685	1.82765	1.81277	1.87294	1.80458	1.84042	1.79516	-0.153619	6.07571	-0.151078	-0.179685	0.120733	-0.160318	-0.378919	-0.248608	-0.122591	0.193839	-0.514895	0.878453	1.08077e-07	0.880448	0.858037	0.904327	0.873198	0.706156	0.804558	0.902863	0.846991	0.608617	0.999909	8.14647e-07	1	1	1
Sporichthya	-0.907784	0.869951	1.2775	0.262629	-0.109496	1.41915	0.0658216	0.681943	0.324967	1.22062	-0.551882	2.13	0.180089	2.38571	2.38422	2.38894	2.40524	2.38151	2.39682	2.37265	2.40074	2.37224	-0.42619	4.83068	0.535479	0.110153	-0.0458345	0.590025	0.0276386	0.28452	0.136964	0.508433	-0.232641	0.672439	2.37746e-05	0.595523	0.912883	0.963689	0.55876	0.978099	0.777598	0.891802	0.614168	0.817322	0.999909	9.68954e-05	1	1	1
Unclassified_Sporichthyaceae	-1.04142	1.82541	0.108316	0.0117005	0.987338	-0.0351803	-0.0139813	-0.155617	-0.0870106	0.549706	0	1.87943	0.207216	2.0993	2.12621	2.14425	2.12682	2.10584	2.13431	2.09371	2.10038	2.09031	-0.554113	8.80922	0.051596	0.00550299	0.460458	-0.0165413	-0.00663929	-0.0729121	-0.0415581	0.261717	0	0.582074	1.35593e-11	0.959065	0.995632	0.647267	0.986871	0.99473	0.942179	0.967023	0.794659	1	0.999909	3.27762e-10	1	1	1
Bacteria_Actinobacteriota_Actinobacteria_Micrococcales__Unclassified	-1.73205	1.76376	1.43433	1.19089	0.0896908	0.103545	-0.371698	0.0147147	0.156468	1.0063	0	2.35774	0.183552	2.64843	2.63371	2.64037	2.66223	2.63483	2.65683	2.62774	2.63792	2.62636	-0.734625	9.60905	0.541578	0.452172	0.033969	0.0388941	-0.141071	0.00553844	0.0595448	0.381475	0	0.468676	2.30403e-10	0.592393	0.654629	0.973143	0.969251	0.888824	0.99562	0.952941	0.70573	1	0.999909	3.7561e-09	1	1	1
Brevibacterium	1.30352	-0.0404572	-2.26241	-0.584898	-0.89605	-1.29777	-0.861815	-1.6396	-1.3359	-0.900451	0	2.46485	0.213051	2.7397	2.74699	2.75667	2.76921	2.81404	2.75071	2.73504	2.73962	2.73656	0.528844	-0.189894	-0.825789	-0.212923	-0.325048	-0.46864	-0.306256	-0.596065	-0.488439	-0.328678	0	0.601771	0.850989	0.417058	0.833185	0.747961	0.643556	0.762051	0.556712	0.629672	0.74525	1	0.999909	0.875981	1	1	1
Cellulomonas	-0.402571	0.132333	0	0.892926	-0.240348	0.482648	0.563159	0.89171	0.331846	-0.11904	0	2.72451	0.157887	3.04111	3.03704	3.05646	3.0515	3.0462	3.04853	3.03032	3.03572	3.03347	-0.147759	0.838149	0	0.294012	-0.0786361	0.158167	0.184873	0.292505	0.109508	-0.0392132	0	0.885206	0.419787	1	0.774222	0.938734	0.877191	0.856693	0.775344	0.914772	0.969423	1	0.999909	0.495494	1	1	1
Terrabacter	-0.232212	0.300369	0.139271	0.476655	0.752351	0.730346	-0.454677	-0.365431	-0.290541	0.465251	0	2.21881	0.16768	2.47703	2.47963	2.48505	2.53021	2.48095	2.49765	2.4695	2.47624	2.47234	-0.104656	1.79132	0.0562251	0.192228	0.302751	0.28865	-0.183267	-0.14631	-0.117652	0.187886	0	0.917264	0.0821473	0.955492	0.848707	0.763924	0.774601	0.855677	0.88454	0.907036	0.852083	1	0.999909	0.121232	1	1	1
Tetrasphaera	0.284365	0.754279	-0.832501	-0.773685	-0.526008	0.393975	-0.786641	-1.40554	-0.777323	-0.567708	-0.896348	2.08506	0.202566	2.33101	2.33449	2.34736	2.3903	2.33741	2.3526	2.32366	2.33073	2.32102	0.136382	3.72362	-0.357142	-0.331416	-0.224085	0.164822	-0.336543	-0.59744	-0.334525	-0.243575	-0.386187	0.892221	0.000619652	0.722911	0.742105	0.823861	0.869935	0.738265	0.553667	0.739776	0.808836	0.701457	0.999909	0.00172372	1	1	1
Unclassified_Intrasporangiaceae	-0.28298	1.0318	-0.71254	-0.11095	-0.0364773	-0.100113	-0.252029	-1.03372	-0.330696	0.577879	-1.3944	2.00188	0.201392	2.23685	2.24889	2.28643	2.26739	2.23803	2.2589	2.22911	2.26371	2.22972	-0.141357	5.12337	-0.318546	-0.0493355	-0.0159538	-0.0441535	-0.112612	-0.457622	-0.148353	0.25528	-0.625371	0.888264	7.12577e-06	0.751649	0.960886	0.987347	0.964991	0.910875	0.649582	0.882774	0.799753	0.535111	0.999909	3.39009e-05	1	1	1
Agromyces	-0.635302	0.763054	0.151104	-0.13435	0.729934	0.795069	0.527158	0.925862	0.0873898	0.241705	0	2.33585	0.168928	2.62065	2.61111	2.61801	2.63508	2.60885	2.62059	2.59971	2.6142	2.60231	-0.271979	4.51703	0.0576588	-0.0514532	0.278812	0.301725	0.202065	0.353302	0.0336152	0.0924583	0	0.787565	9.68664e-05	0.954416	0.959317	0.782367	0.765015	0.841277	0.726417	0.973414	0.92697	1	0.999909	0.000328036	1	1	1
Aurantimicrobium	-1.01296	1.02648	1.14509	0.131112	1.78271	1.18958	0.0577395	1.113	0.277462	0.478889	0.0490626	1.79441	0.226208	2.01556	2.01692	2.04322	2.08307	2.01171	2.0501	2.00417	2.00728	1.9958	-0.56451	4.53778	0.568127	0.0650058	0.872501	0.57107	0.0287017	0.542897	0.138442	0.238576	0.0245829	0.574931	3.58814e-05	0.572492	0.948429	0.387106	0.57051	0.977217	0.589613	0.890447	0.812409	0.980485	0.999909	0.000138203	1	1	1
Candidatus_Aquiluna	0.952441	-0.105761	-0.723161	-0.187636	-0.870751	0.105229	-0.80406	0.248312	-0.668429	-1.05824	0	2.26398	0.231815	2.53058	2.53382	2.52779	2.63317	2.53636	2.55039	2.52119	2.52301	2.51818	0.420694	-0.456228	-0.285768	-0.0740528	-0.344472	0.0399627	-0.317013	0.0973626	-0.265124	-0.419436	0	0.676706	0.651215	0.776842	0.941415	0.732677	0.968364	0.753231	0.923027	0.792563	0.677616	1	0.999909	0.711094	1	1	1
Galbitalea	0.533712	0.0748898	-0.1396	-0.679245	-0.445711	0.16538	-0.467277	-0.768505	-0.676394	-0.936817	-0.622837	2.29048	0.164719	2.56102	2.55636	2.57068	2.59158	2.55696	2.5654	2.55215	2.56142	2.55101	0.233013	0.454651	-0.0545096	-0.265708	-0.173383	0.0638143	-0.182747	-0.299566	-0.265029	-0.365741	-0.244153	0.817334	0.652633	0.956891	0.792282	0.863515	0.949541	0.856226	0.766574	0.792799	0.717125	0.808774	0.999909	0.711094	1	1	1
Leucobacter	-0.684565	0.92534	1.16784	0.371484	0.841664	0.624184	-0.252522	0.771966	-0.104937	0.072075	0.0299421	1.78389	0.230675	2.00745	2.00221	2.03037	2.06393	1.99561	2.08425	1.99085	2.0216	1.98896	-0.383748	4.01145	0.581755	0.185536	0.414536	0.302425	-0.126539	0.370382	-0.0527099	0.0356524	0.0150542	0.702792	0.000201668	0.563346	0.853559	0.680255	0.763582	0.899813	0.712663	0.958173	0.971701	0.988049	0.999909	0.000633944	1	1	1
Microbacterium	-0.478978	0.0296615	0	-0.108778	1.36249	0.740453	0.151857	0.124307	0.449704	0.142835	0	2.64672	0.143734	2.95129	2.95233	2.96032	2.9761	2.95111	2.95958	2.94456	2.95047	2.94739	-0.18097	0.206364	0	-0.0368447	0.460251	0.248799	0.0514576	0.0420015	0.152724	0.0484108	0	0.858813	0.839282	1	0.971095	0.651938	0.80689	0.95964	0.967051	0.880652	0.962028	1	0.999909	0.866475	1	1	1
MWH-Ta3	-1.06666	0.644969	1.6277	-0.326322	0.805038	1.16427	0.0375465	0.590134	1.23747	0.0612221	1.23482	2.42184	0.197765	2.70794	2.70329	2.72599	2.74583	2.70254	2.71058	2.73124	2.70115	2.69713	-0.440435	3.26129	0.601085	-0.120713	0.29532	0.424015	0.013893	0.217715	0.453079	0.0226652	0.457828	0.663564	0.00330982	0.553419	0.904923	0.770289	0.675331	0.98903	0.829492	0.654561	0.982105	0.651194	0.999909	0.00753305	1	1	1
Unclassified_Microbacteriaceae	-0.724032	0.68008	0.836264	0.179715	1.18393	1.27692	1.01624	0.564159	0.137548	0.912131	0.0527385	1.78818	0.252389	2.00189	2.00317	2.02772	2.10673	2.08141	2.03842	1.99324	2.02345	1.99266	-0.4049	2.69457	0.417738	0.0897153	0.583873	0.606113	0.488247	0.276763	0.0690075	0.45078	0.0264664	0.687278	0.00957185	0.677927	0.928872	0.561931	0.547182	0.627509	0.783103	0.945259	0.654097	0.978991	0.999909	0.018901	1	1	1
Garicola	0.230649	-0.0935478	-1.46925	0.79474	-0.0847254	0.466904	-0.164913	-0.481123	-0.325704	0.453964	0	2.56872	0.256073	2.86167	2.87963	2.89736	2.97685	2.86787	2.8841	2.85494	2.89484	2.85867	0.0897913	-0.365317	-0.513423	0.275987	-0.0292423	0.156845	-0.0575036	-0.166819	-0.114084	0.156818	0	0.929445	0.719132	0.6139	0.785702	0.976993	0.877113	0.954778	0.869372	0.910434	0.877134	1	0.999909	0.763806	1	1	1
Micrococcus	0.0708596	-0.80865	0	1.05177	1.45213	-0.387292	-0.275755	1.00998	0.813829	0.0200789	0.0882566	2.62829	0.227068	2.9284	2.93327	2.98439	2.95966	2.9292	2.99955	2.9241	2.92812	2.9288	0.0269604	-3.56127	0	0.358564	0.486576	-0.130857	-0.0941399	0.336709	0.278317	0.00685726	0.030134	0.978847	0.00284272	1	0.724918	0.633592	0.897627	0.926244	0.741001	0.784569	0.994619	0.976357	0.999909	0.0065336	1	1	1
Nesterenkonia	-2.61089	2.52525	-1.11608	1.44532	1.4406	1.87085	1.82773	1.74238	1.15487	1.36478	1.28208	1.98978	0.269737	2.2206	2.25216	2.24018	2.30062	2.29051	2.28087	2.214	2.27029	2.21528	-1.31215	9.36191	-0.502605	0.641746	0.643073	0.813192	0.797958	0.76391	0.521622	0.601149	0.578744	0.196432	6.14188e-12	0.617807	0.524444	0.523591	0.420588	0.42928	0.449092	0.60461	0.550897	0.565781	0.999909	1.68045e-10	1	1	1
Unclassified_Micrococcaceae	-0.286202	0.858967	-0.298241	0.617219	0.851226	0.832677	-0.149306	-0.258596	-0.729628	-0.080158	-0.90718	1.72296	0.221632	1.94441	1.95894	1.97624	1.98616	1.94096	1.9587	1.92814	1.95074	1.92573	-0.166111	3.87565	-0.153383	0.315078	0.43073	0.41924	-0.0769237	-0.132024	-0.378411	-0.041091	-0.471085	0.868714	0.000299779	0.87869	0.753964	0.668445	0.676768	0.938979	0.895475	0.706666	0.967381	0.639551	0.999909	0.000896994	1	1	1
Luedemannella	-0.468823	0.371517	0.198735	0.856024	0.46961	1.02891	0.563262	0.168134	0.00183319	-0.238201	-0.149365	2.37706	0.173364	2.65693	2.65769	2.67934	2.67419	2.65213	2.68337	2.64651	2.65045	2.64795	-0.197228	2.14299	0.0747989	0.322093	0.175271	0.384756	0.212381	0.062658	0.000692682	-0.0898717	-0.0564079	0.845183	0.0416441	0.940947	0.749958	0.862225	0.703548	0.833466	0.950518	0.999453	0.929078	0.955448	0.999909	0.0669553	1	1	1
Micromonospora	-0.518657	0.58104	0.630436	0.515023	0.290283	1.51154	0.947763	0.338139	0.244093	0.614859	-0.647072	2.04949	0.227155	2.29927	2.31228	2.31727	2.32351	2.3044	2.3775	2.28703	2.28855	2.28782	-0.253067	2.5579	0.274189	0.222733	0.125269	0.65054	0.411284	0.142224	0.106729	0.268668	-0.282833	0.801513	0.0144243	0.78535	0.824876	0.900938	0.519063	0.68306	0.887617	0.915538	0.789566	0.778763	0.999909	0.0275515	1	1	1
Unclassified_Micromonosporaceae	0.0817991	0.378561	-0.438101	0.659237	-0.70242	-0.401205	-0.0951421	-0.181693	-0.391618	-0.375725	-0.0668767	2.4051	0.205067	2.69294	2.6962	2.72572	2.72871	2.68911	2.69309	2.673	2.67869	2.67699	0.0340107	1.84603	-0.162685	0.244506	-0.257701	-0.147031	-0.0353805	-0.0674662	-0.146509	-0.140264	-0.024982	0.973139	0.0767621	0.872074	0.808835	0.798747	0.884287	0.972057	0.946747	0.884695	0.889575	0.980268	0.999909	0.11449	1	1	1
Bacteria_Actinobacteriota_Actinobacteria_PeM15__Unclassified	-0.877243	1.68127	-0.00715711	0.216756	1.29969	1.20725	0.185485	0.62666	-0.0279326	0.465009	0.0488845	1.44944	0.285517	1.66399	1.63924	1.64048	1.68293	1.6477	1.66596	1.62172	1.61806	1.59582	-0.605229	5.88851	-0.00430117	0.13223	0.79226	0.717347	0.112572	0.376156	-0.017224	0.287387	0.0306328	0.547201	1.6411e-07	0.996582	0.895224	0.431182	0.475811	0.910728	0.708065	0.986312	0.774759	0.975659	0.999909	1.16389e-06	1	1	1
Marmoricola	0.311701	0.403687	-0.893255	-0.0758454	-0.097502	0.877398	-0.268146	-0.4088	-0.741746	-0.612509	-0.214706	1.84331	0.207018	2.09108	2.0682	2.1037	2.08344	2.07782	2.08059	2.06619	2.07057	2.05289	0.169099	1.95001	-0.427173	-0.0366721	-0.0463479	0.421129	-0.129052	-0.196483	-0.358993	-0.295817	-0.104587	0.86643	0.0570292	0.671163	0.970899	0.963225	0.67554	0.897856	0.845062	0.721175	0.768646	0.917139	0.999909	0.0884457	1	1	1
Nocardioides	-0.945702	0.95823	0.602243	0.442035	1.22419	0.797962	1.24064	0.6943	0.381485	0.46811	0.304823	1.81048	0.219205	2.03377	2.04753	2.05929	2.09316	2.04845	2.07121	2.02004	2.02749	2.01845	-0.522348	4.37139	0.296121	0.215887	0.594472	0.381223	0.605648	0.335214	0.18885	0.230881	0.151018	0.603782	6.41527e-05	0.768389	0.829972	0.554932	0.704686	0.547544	0.738895	0.85099	0.818368	0.880581	0.999909	0.000228279	1	1	1
Unclassified_Nocardioidaceae	-0.52646	0.607332	0.832942	0.51221	0.317829	1.59041	0.388872	0.0611934	-0.00337426	0.280253	-1.67169	1.91935	0.226233	2.16372	2.17421	2.21251	2.20283	2.14792	2.17894	2.14168	2.14801	2.13877	-0.27429	2.68454	0.384959	0.235584	0.143651	0.721985	0.181046	0.028084	-0.00157552	0.130471	-0.781615	0.785117	0.0101306	0.702081	0.814824	0.886418	0.474039	0.857145	0.977719	0.99875	0.896775	0.438534	0.999909	0.0198924	1	1	1
Cutibacterium	-0.392593	-0.825907	-0.0425314	0.90119	0.686582	1.64535	0.906166	1.42581	1.05447	0.814617	0.169354	2.17343	0.236032	2.42384	2.43189	2.43793	2.50559	2.43898	2.51841	2.41867	2.43413	2.42252	-0.180633	-3.49913	-0.0175471	0.370573	0.281624	0.656672	0.371535	0.566154	0.43597	0.334665	0.069908	0.857697	0.00129195	0.9861	0.713189	0.77989	0.515687	0.712479	0.574902	0.665536	0.739875	0.944665	0.999909	0.00330531	1	1	1
Actinomycetospora	0.684791	-1.33296	0.336843	0.552838	0.661358	-0.212681	0	1.73149	0.101287	-0.228072	-0.546352	2.66882	0.162057	2.97796	2.97992	2.98029	2.99564	2.97475	3.00441	2.96843	2.97218	2.97144	0.25659	-8.22523	0.113112	0.185521	0.221911	-0.0709968	0	0.576315	0.0341215	-0.0767358	-0.183868	0.801512	1.64786e-06	0.91167	0.855684	0.827831	0.944481	1	0.574245	0.973299	0.940002	0.856954	0.999909	9.46844e-06	1	1	1
Pseudonocardia	-2.40316	0.767789	1.50321	2.14895	2.74298	2.12882	2.09239	1.16539	1.91982	1.60677	0	2.48476	0.190228	2.77965	2.77335	2.79922	2.81179	2.78009	2.7858	2.76551	2.77662	2.76704	-0.96716	4.03614	0.540791	0.774857	0.979909	0.757105	0.752635	0.418332	0.694202	0.578678	0	0.343977	0.000552273	0.594085	0.446673	0.337785	0.457019	0.459647	0.67976	0.494822	0.568684	1	0.999909	0.0015424	1	1	1
Streptomyces	-0.275238	0.427356	0.731242	0.457962	0.940478	0.52149	0.32602	0.336297	0.277322	-0.412587	-0.838903	1.77642	0.229186	1.99989	2.0192	2.06844	2.05935	2.00299	1.99979	1.98649	1.99729	1.98273	-0.15494	1.86467	0.365641	0.226804	0.454679	0.25323	0.162767	0.168166	0.139604	-0.206573	-0.423106	0.877493	0.0681025	0.716176	0.821501	0.651308	0.801129	0.871358	0.867131	0.889534	0.837182	0.674032	0.999909	0.103694	1	1	1
Nonomuraea	-0.506377	-0.529536	0	0.641439	1.93409	0.590907	4.16714	-0.186455	0.660423	0.450735	0.323549	2.6857	0.133317	2.99362	2.99579	3.00497	3.01001	2.9943	3.00309	2.98719	2.9919	2.99075	-0.188546	-3.97202	0	0.214113	0.64363	0.196314	1.39169	-0.0620877	0.221085	0.150652	0.108183	0.8536	0.00185273	1	0.834054	0.531924	0.84765	0.189275	0.951515	0.828743	0.882753	0.915638	0.999909	0.00455706	1	1	1
Streptosporangium	-0.146728	-0.329085	-0.0639022	0.640331	0.0543976	1.0614	0.0236471	-0.288338	0.224759	-0.0236835	0	2.62898	0.172235	2.93098	2.93641	2.93422	2.9888	2.93293	2.93923	2.92332	2.92925	2.92696	-0.0558118	-1.91067	-0.0218023	0.218066	0.018539	0.355125	0.00806264	-0.0980999	0.0768849	-0.00808518	0	0.956228	0.0753525	0.982893	0.830317	0.985453	0.72744	0.993673	0.923152	0.939731	0.993656	1	0.999909	0.113109	1	1	1
Actinoallomurus	-1.37709	0.308518	0.0878505	1.06686	1.71503	0.564939	1.08175	2.51355	0	2.00728	0	2.72467	0.170346	3.0363	3.04368	3.06966	3.06545	3.03701	3.04532	3.02996	3.03434	3.03347	-0.505415	1.81113	0.0289334	0.350516	0.558702	0.184292	0.356189	0.82538	0	0.661521	0	0.623241	0.0974876	0.977436	0.732572	0.587558	0.857138	0.728436	0.426694	1	0.521894	1	0.999909	0.140615	1	1	1
Atopobium	-0.220935	-0.567289	0	0.938021	0.34589	-0.275152	0.31878	0	0	1.21801	0	2.70546	0.168331	3.01503	3.01666	3.05302	3.03919	3.01581	3.02412	3.00865	3.01734	3.01218	-0.0816628	-3.37007	0	0.310947	0.113294	-0.0905347	0.105703	0	0	0.40367	0	0.936071	0.00457745	1	0.760423	0.911406	0.929145	0.917318	1	1	0.692554	1	0.999909	0.00993434	1	1	1
Coriobacteriaceae_UCG-002	1.35317	0.33104	-1.33456	-0.436256	-0.910431	-2.30668	-1.14683	-1.57912	-1.68267	-1.29343	-0.562823	2.37782	0.157556	2.65994	2.65511	2.66267	2.67058	2.66086	2.67801	2.64535	2.65054	2.65089	0.569079	2.1011	-0.501728	-0.164308	-0.341924	-0.863737	-0.431	-0.589661	-0.636086	-0.487989	-0.212314	0.574186	0.0454769	0.620081	0.870759	0.735157	0.395631	0.670021	0.560508	0.530281	0.629648	0.833517	0.999909	0.0727837	1	1	1
Gordonibacter	-0.683534	-0.777456	0	0.317328	2.03104	-0.476288	0.0797513	1.71973	-0.0628741	0.990411	0	2.8182	0.134923	3.14042	3.14146	3.15552	3.15305	3.14108	3.14916	3.1343	3.13856	3.13768	-0.242542	-5.76223	0	0.101013	0.643648	-0.151056	0.0253898	0.54609	-0.02006	0.315562	0	0.816438	0.00119121	1	0.922831	0.543606	0.884882	0.980567	0.604699	0.984646	0.763023	1	0.999909	0.00309274	1	1	1
Bacteria_Actinobacteriota_Coriobacteriia_OPB41__Unclassified	-0.00230301	0.733695	0.0966885	0.212359	0.0401456	0.759225	-0.454367	-0.551038	0.127238	0.411314	-2.02781	1.50302	0.248419	1.68577	1.72285	1.77341	1.71762	1.69692	1.72456	1.67499	1.67148	1.6899	-0.00153226	2.95346	0.0573557	0.12326	0.0226375	0.442022	-0.26776	-0.319523	0.0759632	0.246078	-1.19996	0.998783	0.00448185	0.954452	0.902313	0.982015	0.660062	0.789803	0.75044	0.939701	0.806461	0.234872	0.999909	0.00975706	1	1	1
Bacteria_Actinobacteriota_MB-A2-108___Unclassified	-1.32581	1.51574	1.0521	1.03516	2.18699	1.18691	0.866591	0.301678	0.499925	1.06479	-1.25377	1.523	0.209514	1.71335	1.73452	1.75176	1.77528	1.72481	1.73071	1.71241	1.71957	1.72277	-0.870526	7.23456	0.614064	0.596801	1.24846	0.668578	0.502426	0.174309	0.291943	0.61922	-0.727766	0.387602	1.18278e-09	0.541574	0.552963	0.216881	0.506417	0.61727	0.86223	0.771372	0.538196	0.469684	0.999909	1.53543e-08	1	1	1
Bacteria_Actinobacteriota_Thermoleophilia___Unclassified	-1.40744	0.370841	1.4074	1.48276	1.05474	2.41312	0.959878	1.52079	0.483677	1.54979	0.731942	2.38152	0.165859	2.65643	2.6577	2.68183	2.67495	2.658	2.66857	2.6495	2.66827	2.65542	-0.590985	2.23587	0.529807	0.557911	0.393291	0.90212	0.361128	0.569892	0.182554	0.580822	0.275641	0.559633	0.0341607	0.600741	0.581678	0.697311	0.375275	0.720922	0.573643	0.856564	0.566361	0.785003	0.999909	0.0572886	1	1	1
Bacteria_Actinobacteriota_Thermoleophilia_Gaiellales__Unclassified	-1.13846	2.0184	0.375266	0.488811	1.30508	1.10083	0.334946	0.332285	0.000736442	0.50847	-0.682545	1.47723	0.186542	1.65409	1.66865	1.67001	1.69194	1.66127	1.68738	1.65423	1.65372	1.64206	-0.770674	10.8201	0.226872	0.292938	0.781477	0.650634	0.20162	0.196924	0.000445186	0.30747	-0.415665	0.443924	9.93675e-16	0.821295	0.77058	0.437595	0.517767	0.840896	0.844553	0.999646	0.759551	0.679138	0.999909	7.73962e-14	1	1	1
Gaiella	-0.357104	1.60364	-0.295648	-0.219147	0.0476708	0.332815	-0.140335	-0.495305	-0.274052	0.122483	-1.24633	1.54104	0.204734	1.75089	1.73787	1.75422	1.7483	1.73819	1.76369	1.71797	1.73435	1.71972	-0.23173	7.83281	-0.168855	-0.126101	0.0271749	0.190366	-0.0807359	-0.280834	-0.159521	0.070622	-0.724727	0.817564	1.16817e-10	0.866498	0.900088	0.978414	0.849687	0.93593	0.779837	0.873813	0.943942	0.471533	0.999909	2.27469e-09	1	1	1
Bacteria_Actinobacteriota_Thermoleophilia_Solirubrobacterales__Unclassified	1.2474	-0.358734	-0.39938	-0.886915	-0.967543	-0.745547	0	-0.996946	-1.19924	-1.43685	0	2.68592	0.152634	2.99362	2.99481	3.01693	3.00975	2.9943	3.00839	2.98985	2.99307	2.99075	0.464424	-2.35028	-0.133411	-0.296151	-0.320704	-0.247711	0	-0.331388	-0.401104	-0.480058	0	0.650026	0.0352075	0.895912	0.771793	0.753531	0.808228	1	0.745633	0.694859	0.639163	1	0.999909	0.0589032	1	1	1
Unclassified_67-14	-0.742337	0.784678	0.639089	0.537462	0.939165	1.90265	0.53613	-0.221408	0.00824841	0.378075	-0.00263235	2.00277	0.192597	2.24641	2.25113	2.27059	2.278	2.24677	2.26432	2.23473	2.23831	2.23506	-0.370654	4.0742	0.284494	0.238752	0.413621	0.835227	0.238623	-0.0977814	0.00369102	0.168911	-0.00117775	0.712758	0.000200418	0.77743	0.812459	0.681256	0.408316	0.812558	0.922571	0.997072	0.866678	0.999066	0.999909	0.000632852	1	1	1
Conexibacter	-0.83162	1.27295	0.186947	-0.0518556	1.11483	1.29221	-0.134625	0.353385	-0.553907	0.396164	-2.47693	1.97264	0.198439	2.21282	2.20717	2.2401	2.26154	2.20801	2.23524	2.2128	2.20323	2.19887	-0.421577	6.41483	0.0844836	-0.0234942	0.497669	0.571386	-0.0609714	0.158097	-0.250319	0.17981	-1.12645	0.675434	9.10643e-08	0.933064	0.981365	0.621253	0.570712	0.951665	0.87512	0.803533	0.858146	0.266221	0.999909	6.9387e-07	1	1	1
Solirubrobacter	-1.73457	0.956255	1.56732	1.30832	1.43805	1.24168	1.23056	0.971491	1.22803	0.525576	0	2.37728	0.185963	2.65407	2.65536	2.67968	2.70974	2.65385	2.66973	2.64419	2.65302	2.64795	-0.729646	5.14217	0.590533	0.492708	0.536649	0.458229	0.463687	0.363891	0.464425	0.198105	0	0.47189	2.07888e-05	0.559744	0.626202	0.595905	0.650455	0.646589	0.718773	0.646067	0.844447	1	0.999909	8.62304e-05	1	1	1
Unclassified_Solirubrobacteraceae	0.796535	-0.681698	0.120075	-0.607762	-0.882846	0.903912	-0.858325	0.613628	-0.707504	-0.640649	0	2.72472	0.173349	3.03923	3.03949	3.0669	3.0677	3.04003	3.04685	3.02997	3.0354	3.03347	0.292337	-3.93252	0.0395084	-0.199955	-0.287863	0.294655	-0.282341	0.201397	-0.233502	-0.21106	0	0.776005	0.00280871	0.969263	0.845523	0.779329	0.774284	0.78344	0.844425	0.820082	0.83708	1	0.999909	0.00647667	1	1	1
Bacteria_Actinobacteriota_WCHB1-81___Unclassified	-0.135517	-0.258553	0.559017	0.760336	-0.0129987	1.36779	1.16788	0.76109	-0.119772	-0.0163956	0	2.67038	0.148274	2.98636	2.97639	2.9842	2.99176	2.9763	2.98991	2.96915	2.97488	2.97273	-0.0507483	-1.74375	0.18719	0.255456	-0.00435585	0.457186	0.392393	0.254553	-0.0403387	-0.00551135	0	0.960298	0.104786	0.854402	0.802368	0.996591	0.655084	0.701126	0.803051	0.968436	0.995686	1	0.999909	0.149603	1	1	1
Bacteria_Armatimonadota_Chthonomonadetes_Chthonomonadales__Unclassified	0.394054	-0.314963	-0.56217	-0.759866	0.309213	2.24211	-0.114709	-0.537034	-0.805643	0.103361	0.591766	2.76225	0.131653	3.07847	3.07915	3.09093	3.09131	3.07971	3.08755	3.07236	3.07651	3.07564	0.142657	-2.39237	-0.182613	-0.246778	0.100039	0.725294	-0.0372467	-0.173936	-0.262223	0.0335969	0.192404	0.890581	0.0480011	0.860278	0.812161	0.923118	0.4918	0.971328	0.866839	0.800699	0.974137	0.852889	0.999909	0.0761285	1	1	1
Unclassified_Fimbriimonadaceae	0.0104832	-0.0546736	0.261072	0.207202	-0.973018	0.80082	0.568577	-0.04902	0.797389	0.554843	-0.514859	2.28838	0.190299	2.56051	2.56128	2.57935	2.58097	2.58993	2.56773	2.55176	2.55241	2.54931	0.00458106	-0.287304	0.101961	0.0808979	-0.377234	0.310279	0.219534	-0.0190908	0.312486	0.21738	-0.20196	0.996375	0.775855	0.919466	0.93606	0.708655	0.758494	0.827721	0.984895	0.756833	0.829384	0.841311	0.999909	0.817856	1	1	1
Bacteria_Bacteroidota_Bacteroidia___Unclassified	0.980702	-0.135578	-1.00268	-0.851393	-1.48709	-0.0660196	0.07163	-0.990782	-1.09073	-1.26974	-0.857821	2.36912	0.218806	2.63808	2.64062	2.68295	2.70589	2.66431	2.65399	2.63295	2.63793	2.63405	0.413952	-0.619627	-0.380078	-0.322422	-0.554273	-0.0243985	0.026885	-0.373318	-0.414262	-0.481339	-0.325666	0.682179	0.540698	0.706861	0.749616	0.583954	0.980714	0.978749	0.711827	0.681955	0.634154	0.747187	0.999909	0.616307	1	1	1
Bacteria_Bacteroidota_Bacteroidia_Bacteroidales__Unclassified	1.28076	-1.88785	-1.04684	-0.171153	0.104638	-0.447728	-0.76266	2.17779	-1.43855	-1.59266	-1.10441	2.34432	0.239916	2.62992	2.61565	2.68348	2.67725	2.61306	2.6346	2.62089	2.6092	2.60644	0.546323	-7.86881	-0.39805	-0.0654344	0.0389933	-0.167234	-0.291865	0.826612	-0.54888	-0.610402	-0.423723	0.589171	1.4306e-08	0.693612	0.948293	0.969172	0.868388	0.772542	0.415446	0.587439	0.546519	0.675005	0.999909	1.23809e-07	1	1	1
Bacteroides	1.61976	-1.4209	-0.834986	-0.825707	-0.524602	-0.475192	-0.39984	0.209666	-1.2917	-0.629691	-1.81824	1.66681	0.321376	1.89506	1.87535	1.95083	1.89958	1.90535	2.04426	1.84693	1.93397	1.84891	0.971773	-4.4213	-0.440613	-0.440295	-0.268911	-0.250156	-0.209851	0.102563	-0.699378	-0.325595	-0.983417	0.335418	4.66776e-05	0.66122	0.661449	0.789004	0.803399	0.83456	0.918683	0.487264	0.745966	0.329709	0.999909	0.000174979	1	1	1
Unclassified_Bacteroidetes_BD2-2	-0.666602	0.189423	0.616207	0.830103	0.377327	0.531925	2.44935	0.699832	1.07673	1.1581	0	2.62773	0.140434	2.93346	2.9386	2.93556	2.94267	2.9332	2.93849	2.92383	2.9271	2.92621	-0.25368	1.34883	0.210062	0.282483	0.128536	0.180763	0.835045	0.238161	0.36826	0.395646	0	0.803187	0.197402	0.836446	0.781434	0.899432	0.858973	0.416795	0.814979	0.717825	0.697936	1	0.999909	0.262082	1	1	1
Unclassified_Bacteroidetes_vadinHA17	0.843645	-0.271846	0.103423	-0.192356	-0.9553	-0.43263	-0.10908	-0.404208	-0.389118	-0.416105	-1.779	1.97831	0.220573	2.20769	2.20422	2.21566	2.22451	2.20862	2.21232	2.19836	2.21463	2.18636	0.426447	-1.23246	0.0468469	-0.0872673	-0.431158	-0.194483	-0.0493882	-0.182708	-0.177004	-0.18789	-0.813678	0.671815	0.224178	0.962843	0.930846	0.668412	0.846673	0.960829	0.855848	0.860299	0.851808	0.420114	0.999909	0.293189	1	1	1
Unclassified_Barnesiellaceae	0.188232	0.821213	-2.24464	0	-0.915918	0.923482	-0.292098	0	0	0	0	2.9166	0.146362	3.24667	3.24736	3.25108	3.2618	3.25886	3.25515	3.24076	3.24486	3.24403	0.0645381	5.61085	-0.691367	0	-0.281727	0.28312	-0.0896318	0	0	0	0	0.951638	0.00495728	0.527367	1	0.792127	0.791133	0.932888	1	1	1	1	0.999909	0.0106597	1	1	1
Cytophaga_xylanolytica_group	1.19071	-0.856063	0	0	-1.79822	-1.29191	0.477335	-0.812365	0.021595	0	0	2.92689	0.132783	3.26587	3.26158	3.26754	3.27308	3.26154	3.26934	3.25501	3.25909	3.25827	0.406817	-6.44707	0	0	-0.550328	-0.394709	0.146353	-0.24848	0.0066344	0	0	0.723548	0.023224	1	1	0.63735	0.731173	0.897063	0.826949	0.995309	1	1	0.999909	0.0412153	1	1	1
Unclassified_Muribaculaceae	2.29542	-2.25921	-1.09752	-2.11255	-1.32912	-1.4529	-0.830019	0.571029	-0.498389	-0.68595	-1.25271	1.51121	0.329894	1.68728	1.69323	1.67619	1.74815	1.64285	1.78858	1.63563	1.68723	1.64098	1.51893	-6.84828	-0.650469	-1.24765	-0.792945	-0.831104	-0.505232	0.319263	-0.304708	-0.406554	-0.763395	0.133705	3.43203e-09	0.517718	0.216706	0.430739	0.409005	0.615131	0.750567	0.761577	0.685692	0.448033	0.999909	3.70131e-08	1	1	1
Alloprevotella	0.106565	-0.521922	0	0.28988	0	-0.67892	2.36821	2.30335	-0.0717627	-0.208039	-0.130831	2.85491	0.135565	3.18109	3.18179	3.18508	3.19833	3.18601	3.19028	3.17544	3.18066	3.1784	0.0373267	-3.84997	0	0.0911059	0	-0.212273	0.743317	0.721989	-0.0225993	-0.0654075	-0.0411625	0.972013	0.018303	1	0.931789	1	0.842272	0.498577	0.510252	0.983052	0.950988	0.969139	0.999909	0.0335875	1	1	1
Prevotella	0.750353	-1.52541	-1.10079	0.284597	0.424642	0.958819	-0.160953	0.536805	0.102066	0.419775	-1.24447	2.09956	0.356185	2.31542	2.33869	2.39968	2.40159	2.31988	2.56886	2.32817	2.34656	2.31301	0.357386	-4.28264	-0.475418	0.121691	0.176957	0.399243	-0.0693799	0.208966	0.0438397	0.178889	-0.538029	0.722593	0.000105047	0.636952	0.903724	0.860392	0.691737	0.945017	0.835485	0.96524	0.858885	0.593397	0.999909	0.000352334	1	1	1
Prevotellaceae_UCG-001	-1.11347	-1.33316	0	1.63891	3.14273	0.6856	0.683025	4.29332	1.02269	1.39744	1.59988	2.68647	0.190851	2.99362	2.99706	3.00351	3.02264	2.9943	3.03762	2.99721	3.00379	2.99079	-0.414474	-6.98531	0	0.546839	1.04635	0.226822	0.228109	1.41338	0.341214	0.465225	0.534935	0.68584	1.46418e-05	1	0.594512	0.316019	0.82438	0.823402	0.182956	0.738843	0.6501	0.602467	0.999909	6.29689e-05	1	1	1
BSV13	1.4079	-1.01942	-0.50054	-0.722023	-0.555484	-0.48083	-1.11039	0	-1.36247	-1.59813	0	2.70722	0.148281	3.02005	3.0176	3.02104	3.05017	3.01911	3.02593	3.01047	3.01496	3.014	0.520051	-6.87489	-0.165739	-0.239271	-0.183872	-0.15764	-0.367787	0	-0.452577	-0.530067	0	0.612487	1.71076e-05	0.871122	0.814934	0.857184	0.877362	0.719437	1	0.658926	0.605735	1	0.999909	7.21654e-05	1	1	1
Unclassified_Prolixibacteraceae	1.36736	-0.760259	-0.570112	-0.462044	-1.54525	-1.45278	-0.75262	-1.17692	-0.454217	-0.566247	0	2.34029	0.171016	2.62398	2.62209	2.62433	2.63219	2.61127	2.62642	2.60903	2.60691	2.60589	0.584271	-4.44555	-0.21727	-0.176212	-0.588817	-0.551928	-0.28822	-0.448109	-0.174094	-0.21721	0	0.563556	0.000118011	0.82952	0.861352	0.560543	0.585227	0.775229	0.657404	0.863001	0.829566	1	0.999909	0.000390214	1	1	1
Alistipes	1.54732	-1.38816	-1.14696	-1.07081	-1.21797	-1.09964	-1.36339	0.408874	-0.658687	-0.791917	-1.17038	2.16108	0.306202	2.42642	2.4163	2.48688	2.47457	2.41632	2.54048	2.4333	2.4409	2.4076	0.715994	-4.53346	-0.472696	-0.443162	-0.48976	-0.444376	-0.564241	0.160943	-0.270696	-0.324436	-0.486117	0.478614	6.1904e-05	0.639284	0.6603	0.627275	0.659431	0.576089	0.873038	0.788171	0.747485	0.62983	0.999909	0.000221402	1	1	1
Rikenellaceae_RC9_gut_group	0.635718	-1.36503	-0.488836	-0.0750783	0.195199	2.1919	-0.971426	-0.0368243	-0.541953	-0.125357	-0.369555	2.31018	0.25727	2.5677	2.58443	2.63054	2.60278	2.58283	2.65487	2.56396	2.59218	2.56792	0.275181	-5.30583	-0.190379	-0.0290502	0.0742047	0.84214	-0.376109	-0.0138705	-0.211374	-0.0483598	-0.143912	0.785064	9.82144e-06	0.850295	0.977017	0.94134	0.406373	0.709483	0.989025	0.834025	0.96175	0.886532	0.999909	4.52892e-05	1	1	1
Unclassified_Rikenellaceae	1.8814	-2.45705	-0.608169	-0.0863141	-3.44388	0.482058	0	0.481663	-2.1623	-1.78863	0	2.76832	0.155924	3.10467	3.08359	3.0873	3.09574	3.08354	3.09806	3.07663	3.08189	3.08009	0.67962	-15.758	-0.195888	-0.0279915	-1.1155	0.155717	0	0.155472	-0.702814	-0.580367	0	0.513843	7.34649e-08	0.849049	0.97828	0.293534	0.879693	1	0.87988	0.499945	0.575908	1	0.999909	5.65922e-07	1	1	1
Unclassified_SB-5	0.704979	-0.136591	-0.379745	-0.10373	-0.789245	-0.948784	0.696008	-0.200746	-0.127723	-0.678816	0	2.24597	0.191991	2.51304	2.51529	2.55046	2.54721	2.50641	2.52749	2.5017	2.50595	2.50197	0.313886	-0.711446	-0.151109	-0.0412398	-0.309451	-0.372479	0.277692	-0.079425	-0.0510545	-0.270881	0	0.755584	0.481807	0.880809	0.967353	0.758924	0.711918	0.782981	0.937174	0.95959	0.788169	1	0.999909	0.560111	1	1	1
Parabacteroides	1.33783	-1.22971	-0.197635	-0.293631	-0.734843	-0.713169	-0.709521	0.0588256	-0.144332	0.519455	-0.908808	2.33541	0.222679	2.60506	2.59841	2.62359	2.61651	2.60209	2.67524	2.59161	2.6151	2.59293	0.572845	-5.52234	-0.0758657	-0.113004	-0.280091	-0.272564	-0.272674	0.0219889	-0.0556918	0.198637	-0.350494	0.571165	5.94722e-06	0.940047	0.910806	0.781396	0.787119	0.787036	0.982607	0.955969	0.843933	0.728501	0.999909	2.87517e-05	1	1	1
Blvii28_wastewater-sludge_group	0.57802	-0.108357	-0.842763	-0.115998	0.463732	-0.220305	-0.386493	-0.0295873	-0.778265	0.103082	0	2.69487	0.143587	3.00454	3.00656	3.00797	3.02094	3.00647	3.01625	2.99737	3.0019	3.00091	0.214489	-0.754646	-0.280496	-0.0385816	0.154168	-0.0729258	-0.128554	-0.00980928	-0.25965	0.0343388	0	0.833767	0.465014	0.783874	0.969858	0.88004	0.943067	0.89984	0.992335	0.799535	0.973172	1	0.999909	0.543291	1	1	1
Bacteria_Bacteroidota_Bacteroidia_Chitinophagales__Unclassified	1.71582	-0.330367	-0.962459	-1.65275	0	-2.11785	-0.697356	-1.49438	-1.446	-1.9122	0	2.59941	0.153981	2.90026	2.8962	2.89952	2.91344	2.90535	2.90849	2.89025	2.8933	2.8922	0.660079	-2.14551	-0.331853	-0.570661	0	-0.726924	-0.240025	-0.513798	-0.500301	-0.660907	0	0.517561	0.0458018	0.743833	0.575285	1	0.476621	0.813023	0.613643	0.622924	0.517043	1	0.999909	0.0731341	1	1	1
Unclassified_37-13	-0.756075	-0.195948	1.36824	1.15473	0.624839	0.664489	1.78137	1.47956	0.963316	0	0.850761	2.6861	0.16616	2.99614	3.00183	3.00183	3.0128	3.02193	3.00276	2.98771	2.99163	2.99075	-0.281477	-1.17927	0.456667	0.384674	0.208153	0.220555	0.589481	0.492734	0.322426	0	0.284464	0.78314	0.261144	0.656066	0.70721	0.838601	0.829147	0.566472	0.631093	0.752678	1	0.780904	0.999909	0.334665	1	1	1
Aurantisolimonas	-0.276471	-0.0690143	0.277059	1.03203	-0.0150869	0.311069	1.53349	0.510782	0.978536	1.10654	0	2.4706	0.165292	2.76023	2.75365	2.76519	2.76972	2.77358	2.76445	2.74889	2.75445	2.74941	-0.111904	-0.417529	0.100375	0.374786	-0.005456	0.11231	0.552893	0.184768	0.355975	0.40173	0	0.91187	0.680164	0.920916	0.711253	0.995694	0.911552	0.585671	0.855031	0.725104	0.691591	1	0.999909	0.73353	1	1	1
Dinghuibacter	0.996006	0.000533896	-0.864355	-0.492522	-1.44559	-1.07089	-0.468107	-0.524621	-0.367237	-1.00127	0	1.90331	0.20443	2.1412	2.12096	2.15602	2.14084	2.13644	2.1309	2.11905	2.11341	2.10968	0.523302	0.00261163	-0.403677	-0.232217	-0.670491	-0.500222	-0.219106	-0.246196	-0.173302	-0.47377	0	0.603172	0.997927	0.688243	0.817357	0.505758	0.619205	0.827497	0.80658	0.863143	0.637812	1	0.999909	0.997927	1	1	1
Ferruginibacter	1.16061	-0.338096	-1.27301	-0.639756	-2.12707	-0.588871	0.00638533	-0.47749	-0.427146	-0.923709	0	2.77135	0.13578	3.08559	3.08878	3.08931	3.09822	3.08587	3.09601	3.07913	3.08423	3.08242	0.41879	-2.49003	-0.412567	-0.207123	-0.688528	-0.190067	0.00206921	-0.154228	-0.138723	-0.299494	0	0.686387	0.0375206	0.690759	0.841089	0.51059	0.853991	0.9984	0.88125	0.893097	0.772196	1	0.999909	0.0615971	1	1	1
Flavisolibacter	0.26334	-0.289628	-0.25039	0.287579	-0.907686	0.273346	1.47517	-0.0452811	-0.0666629	-0.18196	-0.150589	2.76588	0.178383	3.08118	3.08294	3.08529	3.12963	3.09878	3.09444	3.07509	3.07926	3.07839	0.0952099	-1.62363	-0.0812643	0.093281	-0.294198	0.0873415	0.476048	-0.014633	-0.0216783	-0.0590921	-0.0489181	0.926816	0.148483	0.937506	0.928294	0.777139	0.932846	0.648539	0.988733	0.98331	0.95453	0.962351	0.999909	0.204895	1	1	1
Lacibacter	0.347091	-0.153651	0.054614	0.500346	-0.335222	0.253023	0.0277159	0.0604614	0.156975	-0.0979288	0	2.58686	0.135982	2.88601	2.88719	2.89044	2.89781	2.89149	2.89703	2.87742	2.88247	2.88112	0.134175	-1.12994	0.0189237	0.173298	-0.115976	0.0873152	0.00958535	0.0208701	0.0545542	-0.0339739	0	0.89484	0.274195	0.985122	0.864464	0.90903	0.931441	0.992464	0.983592	0.95713	0.973294	1	0.999909	0.349474	1	1	1
Sediminibacterium	0.72772	0.78547	-0.891031	-1.5076	-1.35519	-0.72554	0	0.391438	0	-0.967454	0	2.81851	0.159819	3.14093	3.14534	3.14448	3.18444	3.1411	3.14919	3.13432	3.13912	3.13771	0.258193	4.91473	-0.283684	-0.479312	-0.430976	-0.227839	0	0.124298	0	-0.308193	0	0.803685	0.00172394	0.78486	0.646329	0.679446	0.826283	1	0.904573	1	0.766904	1	0.999909	0.0042854	1	1	1
Terrimonas	1.2163	-0.147585	-0.674942	-0.613913	-1.62354	-1.44299	-0.470315	-0.723205	-0.630718	-0.955862	0	2.14527	0.207116	2.40704	2.39879	2.42475	2.41594	2.40115	2.40373	2.38381	2.40414	2.38278	0.566967	-0.71257	-0.280403	-0.255926	-0.669569	-0.597278	-0.195871	-0.300868	-0.264584	-0.39759	0	0.574071	0.480464	0.780689	0.799388	0.507181	0.553864	0.845755	0.765155	0.79276	0.693157	1	0.999909	0.559478	1	1	1
Unclassified_Chitinophagaceae	1.87653	-0.736995	-1.29072	-1.20324	-1.43154	-2.1408	-0.946976	-0.624933	-1.59777	-1.69488	-1.42231	2.3838	0.162975	2.66746	2.66494	2.6629	2.67527	2.66287	2.68965	2.65094	2.65624	2.65444	0.7872	-4.52212	-0.483878	-0.451508	-0.537589	-0.800217	-0.355622	-0.232347	-0.602717	-0.638076	-0.535825	0.438282	0.000118669	0.632523	0.655367	0.595433	0.430837	0.724993	0.818088	0.551919	0.529005	0.596634	0.999909	0.000390548	1	1	1
UTBCD1	1.19215	-0.131473	-0.469414	-1.00823	-1.27745	0	-0.465809	-0.917291	-0.776478	0	0	2.81827	0.140954	3.14435	3.14337	3.15363	3.15305	3.14282	3.14916	3.1343	3.13853	3.13768	0.42301	-0.932734	-0.149288	-0.32075	-0.405072	0	-0.148214	-0.291281	-0.247736	0	0	0.68498	0.382003	0.885536	0.757763	0.697518	1	0.886353	0.779278	0.811448	1	1	0.999909	0.458534	1	1	1
Haliscomenobacter	1.38464	-0.643508	0	0	-1.5631	0.568372	-0.923415	0	-0.638961	-1.65792	0	2.92681	0.124215	3.2609	3.26158	3.26479	3.27308	3.26156	3.26934	3.2557	3.25909	3.25827	0.473088	-5.18059	0	0	-0.478775	0.17365	-0.28312	0	-0.196259	-0.508706	0	0.682756	0.0352989	1	1	0.679333	0.878126	0.803699	1	0.862541	0.661523	1	0.999909	0.0589155	1	1	1
Phaeodactylibacter	1.87147	-0.0896271	-2.12924	-1.70696	-1.88237	-2.59896	-0.623048	-1.45144	-1.9842	-1.66569	0	2.73004	0.133113	3.04275	3.04249	3.04757	3.05455	3.0422	3.05338	3.0352	3.03957	3.0387	0.685511	-0.673313	-0.699773	-0.56104	-0.617662	-0.850848	-0.204802	-0.475354	-0.653731	-0.548003	0	0.508601	0.516007	0.500024	0.587121	0.550604	0.414763	0.841835	0.644747	0.528031	0.59571	1	0.999909	0.59538	1	1	1
Unclassified_Saprospiraceae	0.987669	-0.611761	-0.394519	-0.0787399	-1.16949	-0.587622	0.677203	-0.159581	-0.115172	-0.713425	-1.04991	1.87169	0.2465	2.09792	2.11051	2.18272	2.14332	2.08139	2.09882	2.08007	2.09159	2.07402	0.527689	-2.48179	-0.188053	-0.0373085	-0.535797	-0.274164	0.325361	-0.076034	-0.055369	-0.341093	-0.506218	0.600146	0.0166251	0.851628	0.970394	0.594573	0.785135	0.746322	0.939708	0.956074	0.734522	0.615021	0.999909	0.030913	1	1	1
Unclassified_Cyclobacteriaceae	-0.278464	-0.216632	0.674016	0.822045	0.308416	0.857989	1.76636	0.310549	1.51504	0.26229	0	2.68567	0.130814	2.99672	2.9972	3.00087	3.00685	2.9943	3.0037	2.98722	2.99171	2.99075	-0.103685	-1.65603	0.224918	0.274271	0.102776	0.285345	0.589907	0.103389	0.507175	0.0876722	0	0.919132	0.123611	0.825828	0.78854	0.919838	0.780245	0.566195	0.919362	0.621223	0.931583	1	0.999909	0.174153	1	1	1
Cytophaga	-0.592336	0.0953282	0	0.818537	0.806185	0.319646	1.24567	0.51217	0	0.355862	0	2.80009	0.16994	3.12512	3.12058	3.16079	3.1383	3.12054	3.12966	3.11371	3.11824	3.11712	-0.211542	0.560952	0	0.262302	0.255058	0.101853	0.399185	0.16365	0	0.114123	0	0.837754	0.590192	1	0.799716	0.805113	0.92138	0.700201	0.874065	1	0.911953	1	0.999909	0.658797	1	1	1
Adhaeribacter	0.252593	-0.699677	0	0.160034	1.65879	0	1.11707	0.962257	0.124566	-0.517878	1.11019	2.89106	0.126473	3.22125	3.22194	3.22523	3.23358	3.22189	3.23275	3.21528	3.21942	3.21858	0.0873703	-5.53221	0	0.0496703	0.514317	0	0.346711	0.297659	0.0387418	-0.160861	0.344931	0.938337	0.0311552	1	0.964899	0.658223	1	0.761889	0.794036	0.972616	0.886983	0.763043	0.999909	0.0528808	1	1	1
Chryseolinea	0.987767	-0.25506	-0.0625476	-0.533539	-0.261464	-0.735267	-0.304599	-0.85939	0.594358	-0.83017	-0.754029	2.48541	0.159047	2.77617	2.7778	2.79293	2.79164	2.77196	2.78779	2.76424	2.77109	2.76946	0.397427	-1.60368	-0.0225302	-0.192073	-0.0936163	-0.263382	-0.109886	-0.308269	0.215017	-0.299583	-0.272266	0.695064	0.123721	0.982238	0.84953	0.926301	0.794823	0.913543	0.760915	0.831828	0.76744	0.788077	0.999909	0.174153	1	1	1
OLB12	0.57679	0.355102	-0.343789	0.0493227	-1.38537	-1.04728	-0.342011	0.167748	-0.320699	-0.391753	0	2.1733	0.189983	2.43781	2.43278	2.42855	2.4447	2.42074	2.44133	2.42329	2.41993	2.41388	0.265398	1.86912	-0.141023	0.0202742	-0.57045	-0.428385	-0.141284	0.0687117	-0.13234	-0.161886	0	0.792176	0.0695369	0.888616	0.983934	0.571821	0.670854	0.888412	0.945589	0.895432	0.872276	1	0.999909	0.105509	1	1	1
Unclassified_Microscillaceae	0.742728	-0.160437	-0.356496	-0.260056	-0.234851	-1.09099	0.0495663	-0.578229	-0.304906	-0.782	-0.683192	2.33555	0.200118	2.61425	2.61409	2.62849	2.66794	2.6243	2.62274	2.59747	2.60248	2.60141	0.31801	-0.801708	-0.136367	-0.0994826	-0.0893482	-0.408926	0.0188874	-0.220467	-0.117386	-0.300482	-0.262623	0.752837	0.429473	0.892507	0.921464	0.929441	0.685705	0.985065	0.827107	0.907392	0.766029	0.794764	0.999909	0.505136	1	1	1
Fluviicola	-0.562421	-0.437114	0.583551	1.66734	0.76448	1.0572	0.997775	1.40184	0.748274	0.615449	0.140616	2.52598	0.162808	2.81834	2.82451	2.8221	2.83153	2.817	2.85689	2.80945	2.8202	2.81324	-0.222654	-2.68485	0.207055	0.590313	0.27089	0.373367	0.354198	0.490687	0.266342	0.218229	0.0499836	0.826181	0.0146604	0.83817	0.561937	0.789396	0.713008	0.727091	0.629267	0.792845	0.829577	0.960657	0.999909	0.0279141	1	1	1
Actibacter	0.729207	-0.149398	-0.538751	0.133988	-1.48015	-1.66012	0.111825	-0.417918	0.14911	-0.449735	0	2.45391	0.178641	2.74744	2.74707	2.75014	2.75169	2.75079	2.75425	2.7345	2.7337	2.73272	0.297162	-0.836301	-0.196092	0.0487748	-0.538209	-0.603307	0.0406519	-0.151736	0.0545291	-0.164515	0	0.7689	0.411235	0.846189	0.961502	0.595389	0.551964	0.96791	0.880664	0.956965	0.870703	1	0.999909	0.487776	1	1	1
Flavobacterium	0.447191	0.259576	0.256586	-0.0741526	-1.08229	-0.166422	-0.517827	0.197792	-0.67069	-0.177043	-0.874491	1.68008	0.23768	1.88554	1.89454	1.94816	1.94994	1.90768	1.90961	1.86425	1.89205	1.87108	0.266172	1.09212	0.136081	-0.0391401	-0.555545	-0.0853473	-0.271444	0.103577	-0.359764	-0.0935716	-0.467373	0.791121	0.279628	0.892263	0.968923	0.580817	0.932301	0.787084	0.917889	0.720427	0.925796	0.642114	0.999909	0.354465	1	1	1
Unclassified_Flavobacteriaceae	0.81164	0.149636	-0.232196	-0.390401	-0.874977	-0.942391	0	-0.100763	-0.767427	-1.20559	0	2.59062	0.161784	2.8901	2.90061	2.91203	2.90355	2.88736	2.89613	2.87999	2.88699	2.88369	0.3133	0.924909	-0.0803419	-0.134593	-0.300469	-0.324564	0	-0.0347924	-0.266468	-0.417593	0	0.757654	0.367248	0.936852	0.894428	0.767262	0.749252	1	0.972628	0.792907	0.681184	1	0.999909	0.446946	1	1	1
Unclassified_NS9_marine_group	0.356034	-0.279916	-0.123405	0.179441	0.165303	-0.728574	0.335284	0.182309	0.544239	0.842424	0	2.56962	0.140289	2.86697	2.86787	2.87261	2.88173	2.86816	2.87682	2.86061	2.86274	2.86183	0.138555	-1.99528	-0.0430435	0.0625695	0.0575444	-0.252825	0.116899	0.0633717	0.190253	0.294272	0	0.89134	0.0613751	0.966141	0.950799	0.954746	0.803268	0.908235	0.950169	0.85124	0.771916	1	0.999909	0.0947665	1	1	1
Chryseobacterium	1.17952	-1.52185	-1.94809	-0.221692	0.0387399	0.255641	0.425396	-1.19085	-0.511016	0.216851	0.330304	1.9474	0.320653	2.19772	2.27113	2.20331	2.24876	2.26147	2.18679	2.22606	2.23046	2.17064	0.605689	-4.74609	-0.886415	-0.0976133	0.0175826	0.113681	0.188106	-0.544565	-0.22956	0.0972229	0.152169	0.547765	2.13167e-05	0.380107	0.922673	0.98605	0.909996	0.851639	0.588742	0.819474	0.922981	0.879734	0.999909	8.73858e-05	1	1	1
Cloacibacterium	1.22129	-1.44479	-0.483276	-0.629769	-0.900169	-0.754464	-0.790089	-1.20511	-0.478253	-0.904821	0	2.47041	0.193711	2.75898	2.75768	2.82376	2.77509	2.75766	2.76267	2.74648	2.7508	2.74965	0.494369	-7.45848	-0.175164	-0.228369	-0.318784	-0.27187	-0.286507	-0.436211	-0.174133	-0.32893	0	0.625734	1.39715e-07	0.862483	0.821377	0.752768	0.788148	0.777055	0.666751	0.863284	0.745185	1	0.999909	1.02223e-06	1	1	1
Bacteria_Bacteroidota_Bacteroidia_Sphingobacteriales__Unclassified	1.13724	0.0218015	0	-0.979171	-1.45106	-0.126844	-1.06955	0	0	-0.419618	0	2.89106	0.126663	3.22125	3.22233	3.22782	3.23358	3.22189	3.22978	3.21528	3.21956	3.21858	0.393363	0.172122	0	-0.30387	-0.449549	-0.0392273	-0.331962	0	0	-0.130334	0	0.714117	0.871699	1	0.776378	0.676319	0.970589	0.756584	1	1	0.902594	1	0.999909	0.894672	1	1	1
Unclassified_AKYH767	0.928861	-0.398688	-0.41629	-0.204118	-0.65765	-1.11288	-0.630157	0.139799	0.334971	-0.81592	0	2.31392	0.167027	2.59721	2.59108	2.59612	2.60236	2.58874	2.59917	2.57403	2.57832	2.57734	0.401423	-2.38697	-0.160284	-0.0787772	-0.25332	-0.427643	-0.243422	0.0537859	0.130135	-0.316454	0	0.690954	0.0234936	0.873732	0.937733	0.801749	0.671965	0.809335	0.957462	0.897328	0.75385	1	0.999909	0.0413794	1	1	1
Unclassified_envOPS_17	0.992829	-0.781512	0	0.400229	-0.727163	0.225775	-0.561017	-0.304467	-0.495782	-0.244671	-1.09682	2.54674	0.175556	2.8393	2.84273	2.85048	2.86382	2.84462	2.885	2.83326	2.83913	2.83612	0.389843	-4.45163	0	0.140791	-0.255102	0.0788368	-0.19722	-0.105534	-0.174986	-0.0861783	-0.386733	0.700988	0.000273646	1	0.889517	0.801385	0.937987	0.84575	0.917058	0.862942	0.932226	0.703251	0.999909	0.000834027	1	1	1
Lentimicrobium	0.433131	-0.487295	0	0.0447672	-0.690833	0.820861	0	0	0.671153	-0.467986	0	2.83652	0.124617	3.16222	3.16207	3.16483	3.17338	3.16148	3.16951	3.15503	3.15903	3.15811	0.152698	-3.91033	0	0.0141576	-0.218284	0.258671	0	0	0.212724	-0.148142	0	0.882945	0.00582093	1	0.989099	0.833435	0.80333	1	1	0.837604	0.886407	1	0.999909	0.0123847	1	1	1
Unclassified_Lentimicrobiaceae	1.51564	-0.373296	-0.843957	-0.702541	-1.31146	-1.65776	-1.51165	-1.38133	-0.723811	-0.990875	0	2.15102	0.187234	2.43055	2.40387	2.42054	2.43441	2.41173	2.41767	2.39439	2.40274	2.39543	0.704614	-1.99374	-0.347229	-0.292254	-0.541803	-0.680972	-0.626791	-0.571346	-0.302294	-0.412394	0	0.485462	0.0535911	0.730387	0.771725	0.591202	0.500129	0.534645	0.57122	0.764121	0.68243	1	0.999909	0.084421	1	1	1
Ignavibacterium	-0.0599325	-0.621008	0.111445	0.498624	1.12495	0.778639	0.695663	0.993793	1.41984	0	0	2.76218	0.130968	3.07838	3.07991	3.08251	3.09195	3.08205	3.0916	3.07213	3.07645	3.07559	-0.0216976	-4.74166	0.0362027	0.161896	0.364946	0.251828	0.225715	0.32145	0.462169	0	0	0.983163	0.00105646	0.971911	0.874964	0.72358	0.806831	0.826466	0.755209	0.654929	1	1	0.999909	0.00277719	1	1	1
Unclassified_LD-RB-34	0.416584	0.953948	0	0	-1.04393	-1.13174	-1.11017	0.130474	-0.137307	0	0	2.83661	0.133787	3.16082	3.16472	3.16867	3.17352	3.1644	3.16951	3.15474	3.15895	3.15811	0.14686	7.13037	0	0	-0.329453	-0.356619	-0.350832	0.0411653	-0.043524	0	0	0.887383	0.000188571	1	1	0.751452	0.731885	0.736036	0.968314	0.966499	1	1	0.999909	0.000598136	1	1	1
Unclassified_PHOS-HE36	1.85656	-0.38469	-1.41337	-1.27812	-2.04711	-1.78995	-0.887425	-1.4455	-1.51223	-1.74383	0	2.42007	0.176535	2.69934	2.70055	2.72962	2.7133	2.69689	2.70705	2.68923	2.69393	2.69114	0.767154	-2.17911	-0.523598	-0.473281	-0.749961	-0.659696	-0.329055	-0.533977	-0.562326	-0.647318	0	0.449901	0.0385745	0.604993	0.639963	0.460011	0.515251	0.74475	0.597894	0.57871	0.523101	1	0.999909	0.063032	1	1	1
Bacteria_Bacteroidota_Kapabacteria_Kapabacteriales__Unclassified	0.378374	-0.290707	-0.0204919	0.166186	-0.149325	0.41365	0.798669	0.0581165	0.182624	-0.346624	0	2.30805	0.197221	2.58408	2.58496	2.61769	2.58948	2.57403	2.5898	2.56492	2.57307	2.56689	0.163937	-1.47402	-0.00793006	0.0642895	-0.0570445	0.159743	0.31028	0.0224406	0.0712008	-0.134712	0	0.870845	0.150561	0.993724	0.949153	0.954876	0.87412	0.758425	0.98224	0.943695	0.89371	1	0.999909	0.206947	1	1	1
Unclassified_BSV26	0.340553	-0.0816558	-0.468392	0.293279	0.0547093	0.202746	0.735504	-0.34555	0.247493	0.0938342	0	2.24824	0.187061	2.51345	2.51566	2.51951	2.53141	2.51013	2.52096	2.50247	2.55383	2.50315	0.151476	-0.436519	-0.186354	0.116581	0.0217143	0.0800921	0.293014	-0.137071	0.0988992	0.0367425	0	0.880523	0.665303	0.853308	0.907899	0.982807	0.936648	0.771346	0.891808	0.921817	0.970912	1	0.999909	0.720831	1	1	1
Unclassified_MSB-3C8	-0.0939121	-0.414666	0	0.761273	0	0	0.315808	1.13507	0.868781		0	2.92684	0.127028	3.2609	3.26168	3.26479	3.27308	3.26154	3.2721	3.25501		3.25827	-0.0320865	-3.26436	0	0.233399	0	0	0.0968278	0.346893	0.266906		0	0.976418	0.0469766	1	0.830471	1	1	0.928969	0.751579	0.806837	1	1	0.999909	0.0746726	1	1	1
Unclassified_Rhodothermaceae	-0.0377063	-1.23271	1.23002	1.52819	-0.734606	1.28902	0.85379	0	0.160612	0	0.879944	2.89113	0.134395	3.22125	3.22194	3.22953	3.23887	3.22194	3.22978	3.21528	3.21942	3.21858	-0.013042	-9.17226	0.381844	0.474307	-0.227465	0.397985	0.264992	0	0.0499527	0	0.273395	0.990778	0.0116785	0.73933	0.682022	0.841199	0.729105	0.815827	1	0.9647	1	0.810195	0.999909	0.0226082	1	1	1
Bacteria_Bacteroidota_SJA-28___Unclassified	1.01697	0.674074	-1.14565	-0.645634	-2.18981	-0.82925	-0.877138	-0.509139	-1.07311	-1.73062	0	2.02841	0.168755	2.27527	2.26811	2.27346	2.28611	2.27423	2.28066	2.26221	2.27724	2.25862	0.501362	3.99439	-0.503523	-0.284657	-0.963206	-0.362735	-0.385685	-0.223242	-0.474364	-0.759961	0	0.618734	0.000255916	0.617227	0.777306	0.340957	0.718622	0.701677	0.824429	0.637698	0.451523	1	0.999909	0.000790295	1	1	1
Peredibacter	1.55624	-2.17256	0	0.359987	-0.190825	-0.234551	1.07338	1.42849	-1.48782	-0.742938	-1.50401	2.74348	0.151263	3.05917	3.06035	3.06154	3.07322	3.05808	3.08359	3.05384	3.05745	3.05512	0.56725	-14.3628	0	0.117629	-0.0623298	-0.0763209	0.350998	0.463256	-0.487198	-0.242993	-0.492294	0.584414	1.64372e-07	1	0.908945	0.951663	0.940833	0.733666	0.654179	0.637765	0.813458	0.634297	0.999909	1.16389e-06	1	1	1
Bdellovibrio	1.47486	-0.178343	-1.3662	-1.48047	-0.906149	-1.76408	-0.8158	-0.504902	-1.38098	-1.43106	-1.6306	2.31456	0.18693	2.58498	2.58979	2.58671	2.62205	2.62289	2.59534	2.57801	2.57911	2.57752	0.637212	-0.954062	-0.528517	-0.571655	-0.35031	-0.672785	-0.31103	-0.194542	-0.535677	-0.554867	-0.632624	0.528986	0.347938	0.601163	0.57196	0.728638	0.50641	0.758002	0.847108	0.596266	0.583241	0.531936	0.999909	0.425662	1	1	1
OM27_clade	-0.497232	0.647713	0.576163	0.31434	0.496886	-0.687816	0.500103	0.124137	-0.123576	-0.115471	0	2.26739	0.167817	2.53047	2.53243	2.55816	2.56874	2.53465	2.54315	2.52538	2.53156	2.52652	-0.219297	3.85963	0.227691	0.124126	0.194235	-0.267764	0.197306	0.0488124	-0.0489337	-0.0456127	0	0.827811	0.000518679	0.821335	0.901992	0.847219	0.790599	0.844836	0.961372	0.961276	0.963902	1	0.999909	0.00146542	1	1	1
Bacteria_Bdellovibrionota_Oligoflexia_0319-6G20__Unclassified	0.919287	-0.0288393	-0.418055	-0.957601	-0.400068	-0.264905	-1.02841	0.0311401	-1.35543	-0.88344	-1.42937	2.28839	0.222466	2.55733	2.57473	2.57398	2.57964	2.57427	2.62824	2.54606	2.56391	2.54864	0.401718	-0.129635	-0.163473	-0.371923	-0.155428	-0.102691	-0.399497	0.0118483	-0.532365	-0.344568	-0.560834	0.690739	0.897721	0.871242	0.712565	0.877525	0.918892	0.692357	0.990625	0.598394	0.732823	0.579076	0.999909	0.916015	1	1	1
Unclassified_bacterium_enrichment_culture_clone_B1262011	-0.528239	-0.963112	2.57334	0.710337	1.32917	2.30287	0.205706	0.175166	1.25315	1.12313	0	2.62706	0.152783	2.93183	2.93083	2.95627	2.9433	2.92962	2.93952	2.92222	2.9275	2.92547	-0.201076	-6.30378	0.877724	0.242367	0.44961	0.782408	0.070216	0.0595898	0.428834	0.383649	0	0.84334	1.41427e-05	0.393935	0.811778	0.65942	0.446151	0.944949	0.953269	0.674139	0.706621	1	0.999909	6.11979e-05	1	1	1
Bacteria_Bdellovibrionota_Oligoflexia_Oligoflexales__Unclassified	0.731086	-0.351437	-0.193676	-1.12669	0.151416	0.0102015	-0.357149	-0.367805	-0.556502	-1.16336	-1.71962	2.42076	0.182159	2.70207	2.70933	2.72419	2.74822	2.70104	2.71344	2.6967	2.70222	2.69623	0.302007	-1.92929	-0.071677	-0.415857	0.0555819	0.00371202	-0.132226	-0.135549	-0.206364	-0.430522	-0.637786	0.765248	0.0656003	0.943453	0.68121	0.956135	0.997069	0.895908	0.893308	0.838247	0.670657	0.529652	0.999909	0.100625	1	1	1
Helicobacter	3.1448	-1.75663	-1.60614	-2.2784	-1.4948	-2.72992	-2.52652	-1.80788	-2.51309	-2.88114	-3.02428	2.15937	0.281705	2.43361	2.40933	2.41532	2.47748	2.40613	2.48806	2.4146	2.40749	2.392	1.45635	-6.23572	-0.659983	-0.945657	-0.618884	-1.1019	-1.05004	-0.726622	-1.04079	-1.19674	-1.26433	0.153508	2.70488e-07	0.513246	0.350298	0.539685	0.277437	0.300334	0.47191	0.30455	0.23882	0.213812	0.999909	1.84089e-06	1	1	1
Sulfuricurvum	1.05426	-0.0854471	-0.54857	-1.2847	-2.23025	-0.935201	-0.425392	-0.323817	-0.27978	-0.711633	0	2.66364	0.162849	2.96371	2.96353	2.97498	2.97952	2.97441	2.97251	2.95934	2.96681	2.95989	0.395798	-0.524703	-0.185096	-0.433504	-0.74967	-0.313876	-0.143017	-0.108937	-0.0945413	-0.239864	0	0.69822	0.607999	0.855808	0.671254	0.465865	0.758243	0.888315	0.914798	0.926019	0.813912	1	0.999909	0.675447	1	1	1
Sulfurimonas	0.482342	-0.402448	0	-0.37006	-0.472753	0.471498	0.270994	-1.27777	0.875636	-0.178093	0	2.81836	0.148954	3.14042	3.14956	3.1448	3.16782	3.14108	3.15062	3.1343	3.13853	3.13768	0.171143	-2.70183	0	-0.117496	-0.150329	0.14884	0.0862743	-0.405562	0.279373	-0.0567439	0	0.869737	0.0354896	1	0.910302	0.885432	0.886557	0.934055	0.69913	0.789339	0.956592	1	0.999909	0.0590932	1	1	1
Sulfurovum	0.244866	0.192619	-0.773775	-0.109728	0.867143	0.543975	0.46705	-0.676563	-0.209794	-1.13483	0.423106	2.10392	0.224899	2.35606	2.35747	2.39325	2.3986	2.36086	2.37308	2.34074	2.3528	2.34089	0.116385	0.856467	-0.328419	-0.0465449	0.362328	0.226789	0.197831	-0.285099	-0.0896272	-0.482332	0.180746	0.907944	0.396972	0.744352	0.963113	0.719063	0.821772	0.844205	0.777077	0.929042	0.632266	0.857503	0.999909	0.473261	1	1	1
Bacteria_Chloroflexi____Unclassified	-0.175329	0.0452966	0.831119	0.713565	0.653098	-0.149053	0.862001	0.17391	0.426618	-0.161866	0	2.55126	0.164188	2.84658	2.84899	2.86963	2.86693	2.84399	2.85288	2.84165	2.84203	2.84026	-0.0687223	0.275882	0.291971	0.250463	0.227589	-0.0519905	0.303095	0.0609593	0.15013	-0.0569542	0	0.945929	0.785617	0.773473	0.804918	0.822397	0.959079	0.765111	0.952028	0.882244	0.955176	1	0.999909	0.826903	1	1	1
Bacteria_Chloroflexi_AD3___Unclassified	-1.29724	0.349548	0	0.599279	0.196593	1.91008	4.81694	1.09566	0	0.221225	0	2.81858	0.167014	3.14042	3.14353	3.15296	3.18611	3.14108	3.15009	3.1343	3.13855	3.13768	-0.460247	2.09293	0	0.190639	0.0623517	0.599502	1.53353	0.347819	0	0.0704861	0	0.659295	0.0746464	1	0.85422	0.952026	0.567727	0.169013	0.7382	1	0.945778	1	0.999909	0.11229	1	1	1
Bacteria_Chloroflexi_Anaerolineae___Unclassified	-1.0349	1.56984	0.838248	0.8563	0.502352	0.235548	0.213388	0.0143117	0.195416	0.173104	0	1.94513	0.184367	2.18524	2.17792	2.20587	2.19848	2.17884	2.19684	2.16951	2.19426	2.16754	-0.532048	8.51478	0.383596	0.393172	0.227735	0.107142	0.0979365	0.00651469	0.0900735	0.0788891	0	0.59731	6.21594e-11	0.703084	0.696049	0.820884	0.915153	0.922418	0.994831	0.928629	0.937471	1	0.999909	1.28158e-09	1	1	1
Bacteria_Chloroflexi_Anaerolineae_1月20日__Unclassified	-1.00988	2.03567	0.449533	0.0171994	0.75147	0.547846	-0.114644	-0.515661	-0.246096	0.696627	-0.884567	1.71592	0.238086	1.96117	1.93543	1.97483	1.96792	1.93443	1.94033	1.90669	1.92513	1.90523	-0.588539	8.55016	0.229217	0.00888664	0.380524	0.278388	-0.0592651	-0.265759	-0.12907	0.361859	-0.464283	0.55867	1.49442e-11	0.819583	0.992943	0.705078	0.781798	0.952964	0.791456	0.897791	0.718896	0.644347	0.999909	3.49197e-10	1	1	1
Bacteria_Chloroflexi_Anaerolineae_ADurbBin180__Unclassified	0.178981	0.0885527	-0.069999	0.622095	0.0905815	-0.362746	0.873799	-1.23438	-0.443545	0.0303676	0	2.48443	0.164405	2.78482	2.7814	2.79473	2.78713	2.77123	2.78237	2.76436	2.76943	2.76714	0.0720412	0.538626	-0.0251359	0.223663	0.0324116	-0.13015	0.315311	-0.443642	-0.160451	0.0109653	0	0.94322	0.595554	0.980173	0.825084	0.974436	0.89763	0.755497	0.661634	0.87399	0.99135	1	0.999909	0.662672	1	1	1
Anaerolinea	0.91338	-0.305999	-0.10066	-0.42844	-0.931195	-0.869447	-0.78802	-0.658226	1.08784	-0.352462	-1.19171	1.82744	0.230595	2.04343	2.03098	2.0378	2.086	2.08865	2.05315	2.02177	2.0637	2.02246	0.499814	-1.327	-0.0492602	-0.210953	-0.456961	-0.416801	-0.377288	-0.320593	0.538066	-0.170791	-0.589238	0.619399	0.190538	0.960908	0.833781	0.649678	0.678608	0.707557	0.749855	0.592919	0.865077	0.558355	0.999909	0.255386	1	1	1
GWD2-49-16	1.73312	-0.709385	-0.373485	-1.60563	-1.93442	-1.50408	-0.993227	-2.23637	-1.64467	-1.37538	0.23519	2.29734	0.180988	2.56361	2.5615	2.58863	2.56986	2.55856	2.56398	2.548	2.55422	2.54998	0.754403	-3.91952	-0.145687	-0.62683	-0.747275	-0.585278	-0.388198	-0.872227	-0.645476	-0.538474	0.0922322	0.4563	0.000456659	0.885112	0.53536	0.460528	0.562597	0.700522	0.389791	0.523368	0.594096	0.927107	0.999909	0.00131736	1	1	1
Leptolinea	1.32391	-0.873861	-0.752563	-0.789231	-2.26263	-1.04653	0.126259	-1.25462	0.0385586	0.166687	0	2.15329	0.220039	2.42056	2.40704	2.42668	2.45689	2.40228	2.41254	2.39042	2.40332	2.39057	0.61483	-3.9714	-0.310905	-0.327885	-0.932399	-0.425956	0.0525579	-0.520043	0.0161305	0.069357	0	0.542332	0.000307372	0.757572	0.744799	0.357017	0.672543	0.958359	0.60605	0.987215	0.945069	1	0.999909	0.000913	1	1	1
Levilinea	1.14641	-0.362121	-0.673043	-0.297239	-1.27642	-1.17391	-1.20756	-0.309832	-0.734322	-0.851175	-0.706394	2.49708	0.162102	2.79798	2.78348	2.78927	2.80356	2.78042	2.79254	2.77338	2.77782	2.7766	0.459102	-2.2339	-0.240546	-0.106787	-0.457617	-0.41872	-0.434309	-0.11095	-0.264775	-0.306419	-0.254409	0.650878	0.0364948	0.81224	0.915972	0.651927	0.679672	0.668494	0.91271	0.793764	0.762303	0.801654	0.999909	0.0604796	1	1	1
Longilinea	1.39512	0.0697782	-1.29727	-0.5493	-2.16616	-1.25229	-1.71957	-0.436105	-0.495784	-1.52625	0	2.40085	0.175941	2.67925	2.67088	2.6893	2.69155	2.67451	2.68615	2.66668	2.67199	2.666	0.581092	0.396601	-0.48419	-0.205662	-0.805473	-0.465268	-0.642946	-0.162353	-0.185918	-0.571202	0	0.565998	0.694779	0.632155	0.838597	0.427584	0.645471	0.525682	0.872237	0.853899	0.572587	1	0.999909	0.74471	1	1	1
Pelolinea	-0.156381	0.332528	0.838029	0.918875	-0.616847	0.298779	0.228041	-0.0676222	0.0320386	1.07625	0	2.70888	0.140008	3.02104	3.02131	3.02489	3.04173	3.01998	3.02847	3.01287	3.01727	3.01639	-0.0577289	2.37507	0.277397	0.304131	-0.203923	0.0982268	0.0755109	-0.0223289	0.0106339	0.356695	0	0.955	0.0368206	0.786619	0.766704	0.842137	0.923519	0.941164	0.982586	0.991706	0.728068	1	0.999909	0.0607678	1	1	1
RBG-16-58-14	0.779103	0.222201	-0.0189511	-0.575534	-0.782736	-1.02283	-0.953253	-0.56848	-0.513181	-1.4568	0	2.19121	0.187557	2.44169	2.44516	2.47685	2.47472	2.4434	2.46287	2.43943	2.43964	2.43589	0.355559	1.18471	-0.00776145	-0.235377	-0.316021	-0.413311	-0.390134	-0.230821	-0.210369	-0.597138	0	0.724246	0.243893	0.99385	0.81525	0.753811	0.681831	0.698736	0.818761	0.834566	0.554152	1	0.999909	0.31486	1	1	1
Unclassified_Anaerolineaceae	-0.808282	1.85202	1.1591	0.665896	0.527428	0.547469	-0.100602	0.0660327	0.380643	-0.139375	-1.14367	1.4736	0.243014	1.62306	1.62274	1.67703	1.67149	1.65443	1.66221	1.62502	1.65974	1.61601	-0.548509	7.62105	0.714141	0.410354	0.314501	0.327534	-0.0608079	0.0397259	0.234239	-0.0839737	-0.707713	0.585312	1.79989e-10	0.47782	0.682961	0.754196	0.744367	0.951708	0.968439	0.815571	0.933348	0.481775	0.999909	3.13093e-09	1	1	1
Bacteria_Chloroflexi_Anaerolineae_Ardenticatenales__Unclassified	0.60184	-0.160078	-0.699573	0.0884871	-0.132141	-0.47618	1.07521	-0.437234	-0.375738	-0.936329	-1.29126	2.43431	0.164601	2.7192	2.72603	2.73168	2.73013	2.71353	2.72823	2.70569	2.71094	2.70963	0.247233	-0.972525	-0.257272	0.03246	-0.0483737	-0.174417	0.396239	-0.160263	-0.138869	-0.345389	-0.476543	0.806831	0.34049	0.799162	0.974374	0.961819	0.863001	0.69543	0.874015	0.890712	0.732811	0.637998	0.999909	0.418743	1	1	1
Bacteria_Chloroflexi_Anaerolineae_C10-SB1A__Unclassified	-1.92357	1.2127	1.31955	1.61989	1.65484	1.09777	1.90873	0.775564	0.874872	2.25195	0	2.29151	0.199444	2.56781	2.5627	2.62846	2.57284	2.56617	2.5671	2.55178	2.55704	2.55139	-0.839436	6.08039	0.513881	0.632101	0.629584	0.426675	0.743806	0.302117	0.342848	0.880684	0	0.407652	9.76384e-07	0.610979	0.531955	0.53358	0.672565	0.462595	0.764581	0.734027	0.385266	1	0.999909	5.9517e-06	1	1	1
Unclassified_Caldilineaceae	-1.15145	1.80744	0.367637	0.840213	1.58299	1.3573	0.223034	0.24303	0.134938	1.1657	-0.574984	1.40837	0.273061	1.65115	1.60213	1.63024	1.67357	1.62954	1.63958	1.5813	1.6175	1.58498	-0.817575	6.61918	0.222655	0.524436	0.971015	0.811021	0.136869	0.148227	0.0853338	0.720681	-0.36277	0.416731	9.76542e-09	0.824536	0.601845	0.335314	0.420456	0.891578	0.882645	0.932271	0.473815	0.71801	0.999909	9.12742e-08	1	1	1
Bacteria_Chloroflexi_Anaerolineae_RBG-13-54-9__Unclassified	-0.723002	1.11772	0.481596	0.619867	1.31965	0.756634	0.448379	0.10987	0.23171	0.502545	-0.863126	1.54306	0.211011	1.73437	1.72753	1.79523	1.77011	1.74432	1.74307	1.73775	1.73857	1.71545	-0.46855	5.297	0.277678	0.358817	0.735088	0.427449	0.257051	0.0630324	0.133339	0.289056	-0.503148	0.641148	1.89788e-06	0.782247	0.721035	0.465248	0.670635	0.798049	0.949957	0.894387	0.773569	0.616766	0.999909	1.06433e-05	1	1	1
Bacteria_Chloroflexi_Anaerolineae_SBR1031__Unclassified	-0.683681	1.21565	0.959684	0.608781	-0.237684	-0.30625	0.548571	0.594529	0.0931848	0.330014	-1.11683	1.83942	0.20663	2.07069	2.05803	2.08933	2.08739	2.05465	2.07034	2.04062	2.06951	2.04291	-0.371683	5.88324	0.463461	0.295808	-0.113761	-0.146714	0.26699	0.287165	0.0456649	0.159465	-0.546684	0.711732	3.53962e-07	0.645086	0.768627	0.909892	0.88396	0.790598	0.775197	0.963763	0.873958	0.587077	0.999909	2.38584e-06	1	1	1
Unclassified_A4b	0.141847	0.930695	-0.0624054	-0.186203	-0.718686	0.222496	-0.537953	-0.456301	-0.32614	0.33764	-1.04914	1.42996	0.245042	1.59256	1.57603	1.6039	1.71296	1.60849	1.6036	1.59698	1.57189	1.56378	0.0991966	3.7981	-0.0391855	-0.118147	-0.448088	0.12989	-0.334446	-0.284548	-0.204223	0.214798	-0.6709	0.921297	0.000330592	0.968866	0.906327	0.655627	0.897068	0.739154	0.776924	0.838837	0.830618	0.504736	0.999909	0.000973718	1	1	1
Unclassified_anaerobic_bacterium_MO-CFX2	1.21653	0.443883	-1.59694	-1.15809	-1.68239	-1.29546	-2.04966	-1.08425	-0.993309	-1.09187	0	2.46631	0.17008	2.75265	2.74365	2.76073	2.75948	2.74262	2.75672	2.73442	2.74596	2.73832	0.49326	2.60985	-0.580146	-0.422099	-0.609398	-0.469458	-0.747334	-0.393312	-0.363262	-0.397627	0	0.626312	0.0153583	0.567223	0.67671	0.547987	0.64298	0.462122	0.697562	0.71959	0.69442	1	0.999909	0.0290193	1	1	1
Bacteria_Chloroflexi_Anaerolineae_SJA-15__Unclassified	-1.62709	2.30773	1.15845	0.76062	1.89626	1.29852	0.451566	0.0602394	0.58995	0.61822	1.32423	1.49887	0.217901	1.6957	1.69726	1.72984	1.74291	1.70336	1.72623	1.67234	1.6943	1.66994	-1.08554	10.5907	0.683167	0.448147	1.0962	0.745026	0.265103	0.0348964	0.35277	0.364881	0.792984	0.282096	2.86633e-15	0.497175	0.655689	0.277445	0.459213	0.791854	0.97228	0.725518	0.716505	0.430964	0.999909	2.0093e-13	1	1	1
Unclassified_Chloroflexaceae	-0.860041	-0.17487	1.01735	0.610745	0.913673	1.3358	0.934352	2.61924	1.0265	0.946339	0	2.50962	0.19045	2.80488	2.80195	2.82688	2.84796	2.79983	2.80686	2.79261	2.80186	2.79404	-0.342698	-0.918192	0.362709	0.217971	0.323209	0.469037	0.333717	0.933158	0.367577	0.337754	0	0.735232	0.368944	0.720448	0.829556	0.749734	0.643876	0.741902	0.361345	0.716867	0.738902	1	0.999909	0.448232	1	1	1
Kouleothrix	-0.934638	0.504936	0.0642555	0.555623	0.794548	0.660262	1.61593	1.14837	1.60655	1.10509	0	2.79959	0.126525	3.11988	3.1222	3.12393	3.13291	3.12054	3.12986	3.11502	3.11798	3.11712	-0.333849	3.99081	0.0205955	0.177959	0.254342	0.21075	0.517837	0.366907	0.515745	0.354424	0	0.749853	0.00719394	0.984236	0.864612	0.807724	0.840057	0.623104	0.726281	0.624479	0.735145	1	0.999909	0.0149643	1	1	1
Unclassified_Roseiflexaceae	0.371082	0.0315525	0.193881	0.453008	-0.930839	-0.0294594	0.429931	0.433736	-0.178231	-0.266163	0	2.29206	0.153391	2.56001	2.56506	2.57115	2.57452	2.55956	2.57252	2.55261	2.56158	2.55344	0.161899	0.205699	0.0757345	0.176608	-0.362033	-0.0114426	0.167971	0.168604	-0.0698228	-0.103906	0	0.872436	0.838371	0.940117	0.860965	0.719784	0.990944	0.867697	0.867204	0.944783	0.917913	1	0.999909	0.866475	1	1	1
Unclassified_AKYG1722	0.595735	-0.00624345	0	0	-1.53878	-0.673688	0.638321	-0.371668	0	0.795422	0	2.94457	0.128152	3.28054	3.28122	3.28442	3.29622	3.28118	3.28893	3.27469	3.27875	3.27792	0.202316	-0.0487191	0	0	-0.468511	-0.204382	0.19454	-0.113006	0	0.242599	0	0.872917	0.969009	1	1	0.721071	0.871654	0.87768	0.928362	1	0.848484	1	0.999909	0.974828	1	1	1
bacterium_QTYC46b	0.104233	-1.07688	0	-0.196652		1.80315	1.45757	0	0	0.858856	0	2.90939	0.16269	3.24114	3.24235		3.25339	3.2554	3.24962	3.23521	3.24192	3.23849	0.0358264	-6.61922	0	-0.060651		0.554237	0.44774	0	0	0.264922	0	0.973137	0.00270129	1	0.954547	1	0.608942	0.677519	1	1	0.804161	1	0.999909	0.00634689	1	1	1
Unclassified_JG30-KF-CM45	-0.676853	1.36361	0.297232	0.244474	0.499985	0.872402	-0.279791	0.846537	-0.376166	0.265615	-0.461348	1.65209	0.242884	1.85267	1.86605	1.89265	1.90722	1.87693	1.88914	1.83568	1.85818	1.83563	-0.409694	5.61426	0.160434	0.131011	0.264171	0.457422	-0.149069	0.448106	-0.204919	0.142943	-0.251329	0.683622	6.69739e-07	0.873127	0.896245	0.792635	0.64917	0.882045	0.655837	0.838392	0.886857	0.802496	0.999909	4.30722e-06	1	1	1
Bacteria_Chloroflexi_Dehalococcoidia_S085__Unclassified	-0.0316417	0.848125	-0.411903	-0.337401	0.357982	-0.733839	0.415778	-0.519214	-0.516774	-0.0403061	0	2.17353	0.170849	2.42656	2.43634	2.43316	2.45353	2.43764	2.45385	2.4238	2.4342	2.42195	-0.0145578	4.96419	-0.169748	-0.138487	0.147126	-0.299095	0.170566	-0.211591	-0.213208	-0.0165582	0	0.988465	1.67606e-05	0.866159	0.890628	0.883853	0.766587	0.86552	0.833619	0.832367	0.98688	1	0.999909	7.1559e-05	1	1	1
Bacteria_Chloroflexi_Gitt-GS-136___Unclassified	0.496683	0.480654	-0.568	-0.581829	-0.395498	-0.319907	1.13163	-1.27379	-0.805323	-0.748844	0	2.1824	0.189775	2.4295	2.43256	2.45095	2.46728	2.42676	2.44926	2.4215	2.43013	2.42242	0.227586	2.53275	-0.233793	-0.239184	-0.161365	-0.12966	0.466311	-0.520073	-0.332572	-0.308149	0	0.821221	0.0156895	0.816434	0.812283	0.872684	0.897538	0.643726	0.606111	0.741334	0.759697	1	0.999909	0.0295655	1	1	1
Bacteria_Chloroflexi_JG30-KF-CM66___Unclassified	-0.369479	0.0891803	0.19709	0.477209	1.10962	0.244046	1.5457	-0.0237996	1.06376	0.61037	0.37194	2.12439	0.184398	2.38006	2.37584	2.39828	2.39618	2.38379	2.39874	2.37286	2.38221	2.36714	-0.173922	0.483631	0.082809	0.200859	0.462673	0.101848	0.64842	-0.00992174	0.448302	0.25622	0.157126	0.862875	0.631498	0.93445	0.841909	0.646309	0.919427	0.520717	0.992137	0.656549	0.7992	0.876	0.999909	0.697134	1	1	1
Bacteria_Chloroflexi_KD4-96___Unclassified	-0.962143	1.63974	0.58672	0.538882	1.38326	1.06946	0.230108	0.408921	0.391991	0.449918	-0.578339	1.43716	0.231069	1.59045	1.60538	1.6382	1.64216	1.62659	1.66956	1.59483	1.62898	1.58409	-0.669475	7.09631	0.368901	0.335672	0.844382	0.651253	0.141466	0.244927	0.245788	0.276196	-0.365091	0.505678	1.46463e-09	0.713458	0.738252	0.401702	0.51729	0.88796	0.807322	0.806658	0.783316	0.716286	0.999909	1.8334e-08	1	1	1
Unclassified_JG30-KF-AS9	-2.13389	0.837277	0.92039	1.56729	2.07972	1.1481	1.73042	0	2.18498	0	0	2.7442	0.201	3.06017	3.06368	3.13809	3.07631	3.06032	3.06638	3.05112	3.05547	3.0546	-0.777601	4.16555	0.300764	0.51157	0.662733	0.373207	0.565437	0	0.716124	0	0	0.453204	0.00157451	0.769203	0.619064	0.521146	0.716087	0.583126	1	0.488839	1	1	0.999909	0.0039419	1	1	1
Jan-59	0.475346	-0.579356	0	-0.452847	0.690444	-0.91873	0	0	0.279238	-1.00138	0	2.83676	0.148207	3.16083	3.16229	3.17285	3.18842	3.16148	3.16951	3.15474	3.15895	3.15811	0.167567	-3.9091	0	-0.143202	0.21761	-0.288146	0	0	0.0885138	-0.316999	0	0.871663	0.00583019	1	0.890166	0.83394	0.78158	1	1	0.931947	0.76049	1	0.999909	0.0123847	1	1	1
Unclassified_Ktedonobacteraceae	-1.67049	0.979867	0	1.66682	0.960683	0.830879	1.56336	0.718073	0	1.45743	1.96016	2.66674	0.173905	2.97221	2.98235	3.01056	2.99254	2.97946	2.98161	2.96556	2.97034	2.96915	-0.626416	5.63449	0	0.558894	0.319104	0.27765	0.524711	0.240834	0	0.490663	0.660176	0.541122	6.15828e-05	1	0.585063	0.754359	0.785339	0.607993	0.813175	1	0.631266	0.519856	0.999909	0.000221382	1	1	1
Bacteria_Chloroflexi_OLB14___Unclassified	0.692489	-0.335437	-0.221388	-0.596598	-0.750608	-0.0205117	0.204271	0.279253	-0.0215975	-0.833319	0	2.4704	0.165981	2.75953	2.76093	2.77475	2.77167	2.76487	2.77129	2.74971	2.75398	2.75165	0.280315	-2.02093	-0.0802266	-0.216086	-0.270514	-0.0074005	0.0738811	0.100766	-0.00785445	-0.302588	0	0.781742	0.0550766	0.936751	0.830826	0.789178	0.994159	0.941744	0.920609	0.993801	0.764924	1	0.999909	0.0857971	1	1	1
Bacteria_Chloroflexi_TK10___Unclassified	-1.8737	0.782576	0.734266	1.41493	1.86241	1.9947	1.67688	1.40919	1.78271	0.942613	0	2.58713	0.158507	2.88803	2.88652	2.9003	2.90313	2.90141	2.89426	2.87741	2.88375	2.88111	-0.724236	4.93715	0.254245	0.490186	0.642146	0.687084	0.577955	0.48689	0.619554	0.32687	0	0.47877	0.000125004	0.802356	0.630269	0.529344	0.501296	0.570872	0.632554	0.543767	0.747756	1	0.999909	0.000405683	1	1	1
Bacteria_Cyanobacteria_Cyanobacteriia_Chloroplast__Unclassified	-0.642334	-0.273097	-0.112902	0.911995	1.91599	3.24799	1.35152	1.91156	0.597092	1.2207	-0.43478	1.35398	0.318355	1.58368	1.5284	1.52255	1.63587	1.57937	1.57211	1.6134	1.53835	1.54415	-0.474404	-0.857837	-0.0712906	0.596701	1.25841	1.98547	0.855735	1.21592	0.370082	0.793515	-0.281566	0.636827	0.394184	0.943389	0.552812	0.212815	0.0513799	0.395337	0.228481	0.712543	0.43041	0.779185	0.999909	0.470737	1	1	1
Aliterella	1.51335	0.729866	-1.81547	0	-2.40198	-2.09542	-1.61929	0	-1.91048	-1.71137	0	2.89799	0.163778	3.21966	3.22034	3.22359	3.23337	3.23876	3.22819	3.21508	3.21782	3.21699	0.522206	4.45644	-0.563871	0	-0.745125	-0.64806	-0.499973	0	-0.594225	-0.531843	0	0.629112	0.0111909	0.602955	1	0.497596	0.552268	0.643347	1	0.58434	0.623001	1	0.999909	0.0217912	1	1	1
Chroococcidiopsis_PCC_7203	1.77779	-2.04013	0.586421	-0.22765	-0.34861	0.669351	0.414855	-0.493155	-1.34177	-1.35239	-0.873144	2.50857	0.211279	2.80209	2.80369	2.81326	2.81152	2.8249	2.85943	2.79173	2.80361	2.79306	0.708685	-9.65611	0.20928	-0.0811967	-0.123917	0.238074	0.146856	-0.172466	-0.480624	-0.482374	-0.312612	0.486699	5.67981e-09	0.836347	0.936093	0.902618	0.814246	0.884716	0.864804	0.635999	0.634777	0.757812	0.999909	5.68792e-08	1	1	1
Microcystis_PCC-7914	-1.70364	0.671068	0	1.16475	3.83194	1.03858	1.42771	1.13477	0	1.34864	0	2.89117	0.13836	3.22125	3.22591	3.22519	3.24154	3.22189	3.22978	3.21528	3.22073	3.21858	-0.589254	4.85014	0	0.361061	1.18813	0.320395	0.443129	0.351345	0	0.418739	0	0.597122	0.0167278	1	0.741983	0.320271	0.769688	0.68768	0.748557	1	0.703579	1	0.999909	0.0310217	1	1	1
Planktothrix_NIVA-CYA_15	-1.54615	0.146192	2.72748	2.08413	2.03075	1.8398	0.706358	2.24113	1.16737	0.951662	1.12088	2.24344	0.218511	2.50367	2.53461	2.53311	2.55589	2.50715	2.54742	2.50464	2.50938	2.49883	-0.689184	0.669039	1.08939	0.822269	0.801684	0.719827	0.281738	0.879764	0.466084	0.379242	0.448559	0.495674	0.508269	0.284118	0.417009	0.428649	0.476856	0.779959	0.385547	0.644312	0.707013	0.656772	0.999909	0.58892	1	1	1
Tychonema_CCAP_1459-11B	0.687817	-1.36224	0	-0.8128	-1.51292	0.643529	0.961765	0	1.09014	0	-0.202806	2.89116	0.137057	3.22125	3.22194	3.23121	3.23962	3.22189	3.22978	3.21528	3.21942	3.21858	0.237904	-9.93921	0	-0.252271	-0.468221	0.198644	0.298509	0	0.339049	0	-0.063011	0.827279	0.00216676	1	0.817128	0.671545	0.855242	0.784797	1	0.756919	1	0.953721	0.999909	0.00521959	1	1	1
Unclassified_Phormidiaceae	-1.24743	0.493613	1.3968	1.98886	0.778819	0.332417	-0.202451	0	0.312822	1.15681	0	2.58984	0.220605	2.91527	2.91858	2.91308	2.92534	2.88666	2.89543	2.88165	2.90465	2.88298	-0.481662	2.23755	0.479131	0.681447	0.267352	0.113633	-0.0701332	0	0.108557	0.39826	0	0.63585	0.0381363	0.637615	0.504262	0.792237	0.910786	0.944861	1	0.914755	0.695123	1	0.999909	0.0624616	1	1	1
Cyanobium_PCC-6307	-1.34744	1.51316	0.193719	0.751598	1.6686	1.6368	0.483555	1.12358	0.0351448	0.679067	0.834262	1.72953	0.21731	1.94033	1.94749	1.97383	1.9873	1.94064	2.00261	1.93468	1.93315	1.92616	-0.779077	6.96315	0.0998382	0.385931	0.84536	0.823631	0.249172	0.56106	0.0181657	0.351275	0.433122	0.439466	5.66575e-09	0.920857	0.701123	0.401783	0.413911	0.804209	0.577167	0.985576	0.726801	0.666717	0.999909	5.68792e-08	1	1	1
Bacteria_Cyanobacteria_Sericytochromatia___Unclassified	-0.432709	-0.246052	-0.0565006	0.942243	-0.304524	1.07792	0.505071	1.08093	1.00728	0.996685	1.08746	2.53021	0.161288	2.82113	2.82335	2.83034	2.86323	2.82283	2.83079	2.81502	2.81798	2.81706	-0.171017	-1.52555	-0.0200276	0.333732	-0.107593	0.376471	0.178924	0.381847	0.357825	0.353688	0.386028	0.866019	0.143597	0.98423	0.742237	0.915447	0.710738	0.859892	0.706812	0.724419	0.727467	0.703764	0.999909	0.199726	1	1	1
Bacteria_Cyanobacteria_Vampirivibrionia_Gastranaerophilales__Unclassified	1.1867	0.343689	-1.19086	-1.95768	-0.421451	-0.897651	-2.24595	-1.54585	-1.30943	-1.30384	-2.43082	2.21468	0.177571	2.4723	2.47176	2.50215	2.49036	2.46826	2.48161	2.45948	2.47007	2.46223	0.535835	1.93551	-0.48168	-0.792019	-0.168435	-0.36045	-0.909932	-0.622921	-0.532403	-0.527856	-0.987245	0.595561	0.06128	0.633119	0.433841	0.867239	0.72074	0.369264	0.537493	0.597909	0.601028	0.330497	0.999909	0.0947665	1	1	1
Unclassified_Obscuribacteraceae	-2.01746	1.24521	0.0878505	0.46158	0.842094	1.86567	3.35053	-0.0131409	0.748274	0	0	2.78145	0.171514	3.0992	3.10168	3.11451	3.14976	3.09986	3.10876	3.09299	3.09729	3.09643	-0.725327	7.26007	0.0283462	0.148816	0.270377	0.59232	1.08086	-0.00422704	0.241926	0	0	0.488922	8.71963e-05	0.97808	0.885382	0.793714	0.569994	0.311261	0.996731	0.814924	1	1	0.999909	0.000304068	1	1	1
Bacteria_Dadabacteria_Dadabacteriia_Dadabacteriales__Unclassified	-0.34818	0.521463	-0.488308	0.154445	1.07561	0.733522	0.41815	-0.6631	0.126127	0.725182	-0.495965	2.56738	0.160181	2.86327	2.87291	2.86959	2.90189	2.86306	2.87343	2.85685	2.85999	2.85908	-0.135617	3.25545	-0.170542	0.0537591	0.374831	0.252774	0.14605	-0.230769	0.0441488	0.253561	-0.17347	0.893717	0.00465681	0.866597	0.957754	0.712421	0.803474	0.8856	0.820249	0.9653	0.802876	0.86433	0.999909	0.0100754	1	1	1
Mucispirillum	1.95549	0.00552703	2.07826	-2.34823	-0.0556007	-3.70521	-1.34325	-2.2109	-1.62987	-1.36795	-1.38326	2.64685	0.147386	2.95037	2.95283	2.95464	2.96379	2.95118	2.96205	2.94635	2.96887	2.94756	0.738798	0.0375005	0.704405	-0.795248	-0.0188181	-1.25016	-0.455158	-0.74641	-0.553184	-0.460766	-0.469291	0.473159	0.970656	0.493607	0.440748	0.985272	0.233279	0.656504	0.468704	0.589524	0.65258	0.646635	0.999909	0.974828	1	1	1
Deferrisoma	0.822039	0.140449	-1.01928	-0.548222	-0.627386	-0.358893	-0.775511	-0.303668	-1.14188	-0.576662	-0.419329	2.44418	0.15481	2.73145	2.72831	2.74227	2.74384	2.73189	2.74144	2.71878	2.72901	2.72286	0.336325	0.90723	-0.373165	-0.200938	-0.228783	-0.130799	-0.283873	-0.110769	-0.419999	-0.211308	-0.154003	0.739675	0.373693	0.712443	0.842513	0.821059	0.897071	0.779047	0.91276	0.678384	0.834508	0.878951	0.999909	0.450243	1	1	1
Deinococcus	-0.58502	-0.286207	0	1.15908	2.1859	0.188084	3.60557	1.11516	0.998912	0.385397	0.322395	2.62755	0.186836	2.92898	2.94367	2.95095	2.94638	2.92909	2.97188	2.92183	2.93243	2.92547	-0.222648	-1.53187	0	0.393754	0.740746	0.0638356	1.23095	0.375238	0.341879	0.131426	0.110203	0.826813	0.146372	1	0.699303	0.470285	0.949944	0.237294	0.712736	0.737185	0.897185	0.91371	0.999909	0.20278	1	1	1
Bacteria_Dependentiae_Babeliae_Babeliales__Unclassified	-0.290931	-0.0232515	0.327814	0.681058	0.789785	1.17281	0.656636	-0.129013	-0.250263	0.512543	0.220008	2.03602	0.201783	2.27025	2.27163	2.32608	2.3066	2.29251	2.28315	2.27479	2.27907	2.2652	-0.142892	-0.11523	0.144396	0.299811	0.339534	0.508457	0.286426	-0.0565064	-0.110016	0.224892	0.0971251	0.887075	0.908825	0.885896	0.765836	0.73594	0.613858	0.775994	0.955213	0.912933	0.823181	0.9231	0.999909	0.919984	1	1	1
Unclassified_Babeliaceae	0.643657	0.0837853	-0.797575	-1.12968	0.0591105	0.159871	-1.50942	-0.42016	-1.62957	-0.913466	0	2.47433	0.175031	2.76535	2.7578	2.76894	2.78539	2.75678	2.77354	2.74871	2.76768	2.75236	0.260134	0.478689	-0.288418	-0.40963	0.0213477	0.0573962	-0.54753	-0.151489	-0.592849	-0.330048	0	0.797075	0.636679	0.77561	0.685867	0.983152	0.954725	0.589289	0.880911	0.559067	0.744351	1	0.999909	0.700647	1	1	1
Unclassified_Vermiphilaceae	-1.11911	0.77178	0.448398	1.11594	2.11648	2.00191	0.933121	1.09391	0.29346	-0.011896	-0.433896	1.92602	0.218422	2.16469	2.15836	2.16908	2.18931	2.1893	2.22077	2.16001	2.15717	2.14719	-0.581049	3.53343	0.207142	0.517029	0.975751	0.914404	0.426219	0.492579	0.13586	-0.00551462	-0.202076	0.564107	0.000961839	0.836834	0.607668	0.334404	0.365379	0.67198	0.624705	0.892538	0.995624	0.840768	0.999909	0.00257347	1	1	1
Bacteria_Desulfobacterota____Unclassified	0.170526	0.546082	-0.257571	0.206727	0.141583	-0.184676	-0.665065	-0.213145	-0.657095	-0.185388	0	2.15314	0.192899	2.41919	2.4129	2.41749	2.42184	2.4074	2.44053	2.39421	2.42642	2.39742	0.0791988	2.83092	-0.10647	0.0856756	0.0585661	-0.0762543	-0.276259	-0.0873355	-0.274452	-0.076404	0	0.937301	0.00746135	0.915785	0.932186	0.953613	0.939628	0.783886	0.930876	0.785264	0.939509	1	0.999909	0.0154313	1	1	1
Desulfobacca	-1.59737	1.71435	0.631337	1.28807	1.93103	1.59248	1.2128	0.971393	0.731438	0.757232	0.832495	1.54178	0.257263	1.77011	1.76234	1.78665	1.81868	1.76369	1.78059	1.74395	1.73811	1.71943	-1.03605	6.66383	0.356666	0.730887	1.08082	0.875625	0.687647	0.545545	0.419414	0.435664	0.48417	0.304477	1.07324e-08	0.722636	0.46779	0.284253	0.384846	0.494416	0.587471	0.676463	0.664697	0.630088	0.999909	9.89924e-08	1	1	1
Desulfatiglans	0.0133999	0.2862	-0.28409	0.365509	0.374158	-0.400323	-0.512712	-0.27746	-0.299569	0.752197	0	2.49169	0.182041	2.78124	2.78308	2.79766	2.80641	2.78506	2.79686	2.77114	2.79345	2.77498	0.00537783	1.57217	-0.102145	0.131333	0.13374	-0.142646	-0.184094	-0.0992041	-0.108103	0.269272	0	0.995758	0.130183	0.919567	0.896706	0.894824	0.887868	0.855626	0.921875	0.914894	0.79023	1	0.999909	0.182883	1	1	1
Unclassified_Desulfobacteraceae	1.13376	-0.908373	-0.257538	-0.233468	0	0	0.943786	-0.810101	0	0	0	2.91206	0.138075	3.24619	3.25273	3.24836	3.25669	3.24509	3.25294	3.23852	3.24263	3.2418	0.389331	-6.57882	-0.0793355	-0.0717759	0	0	0.290835	-0.249036	0	0	0	0.71687	0.0027635	0.940576	0.946226	1	1	0.785634	0.815597	1	1	1	0.999909	0.00641461	1	1	1
Desulfatirhabdium	1.22438	0.355813	-1.59553	-1.18517	-1.69421	-1.58217	-0.777221	-0.598038	-0.656324	-1.3154	0	2.3555	0.165814	2.61966	2.62719	2.63187	2.64985	2.6236	2.63067	2.6137	2.6252	2.61638	0.519797	2.14585	-0.609058	-0.451116	-0.643728	-0.597078	-0.296243	-0.227333	-0.251109	-0.501067	0	0.60715	0.0403866	0.547228	0.655261	0.52481	0.555089	0.769156	0.82176	0.8035	0.620106	1	0.999909	0.0653833	1	1	1
Sva0081_sediment_group	0.121653	0.432094	-0.581926	0.399044	-0.696964	-0.18815	0.630406	0.382563	0.000319994	-0.349865	0	1.98358	0.186546	2.22861	2.22079	2.2458	2.23725	2.22181	2.23962	2.23019	2.22356	2.21185	0.06133	2.31629	-0.261116	0.179685	-0.310341	-0.0840985	0.283736	0.170816	0.000143483	-0.157345	0	0.951374	0.0252623	0.795221	0.858225	0.757767	0.93336	0.777944	0.865152	0.999886	0.875693	1	0.999909	0.0441619	1	1	1
Unclassified_Desulfosarcinaceae	0.142635	-0.349376	-0.296335	0.707228	0.919005	0.577935	1.03711	0.922765	-0.149866	-1.01981	0	2.40287	0.146624	2.68287	2.68511	2.68489	2.70485	2.68388	2.69368	2.6732	2.67735	2.6762	0.0593603	-2.3828	-0.110454	0.263388	0.342287	0.213666	0.386422	0.342567	-0.0560623	-0.380903	0	0.953119	0.0247787	0.912897	0.794327	0.734886	0.832474	0.702329	0.734678	0.955721	0.70637	1	0.999909	0.0435058	1	1	1
Desulfobulbus	0.817586	0.0696205	-0.8743	-0.587954	-1.3766	-0.414903	-0.829496	-0.491835	0.148635	-0.729794	0	2.42282	0.148277	2.70903	2.70896	2.71015	2.72222	2.70305	2.7184	2.69665	2.70288	2.69912	0.337452	0.46953	-0.322735	-0.21704	-0.507941	-0.152413	-0.306875	-0.180928	0.0551183	-0.270006	0	0.738593	0.64276	0.74958	0.829939	0.615947	0.880084	0.76148	0.857883	0.956482	0.789372	1	0.999909	0.705125	1	1	1
Unclassified_Desulfobulbaceae	0.207081	0.721466	-1.09879	0.486032	-1.20936	0.127843	-0.969914	0.143178	-0.896662	-0.654211	0.172401	2.0483	0.203492	2.31591	2.29262	2.3141	2.33393	2.29821	2.31924	2.28889	2.2953	2.28289	0.101099	3.54544	-0.474451	0.211999	-0.522607	0.0547758	-0.422031	0.0617352	-0.391745	-0.285022	0.0755187	0.919977	0.00101606	0.637758	0.833185	0.604131	0.95659	0.675262	0.951081	0.697326	0.777098	0.940178	0.999909	0.00268777	1	1	1
Desulfobacterium_catecholicum_group	-0.0280823	1.09431	-0.643222	0.0133167	-1.42489	0.204887	-0.347525	-0.604896	-0.615906	-0.325415	0	1.99443	0.223595	2.22662	2.22895	2.26209	2.2996	2.22887	2.26402	2.22828	2.25433	2.22152	-0.0140803	4.89417	-0.288879	0.00597445	-0.629902	0.0890971	-0.15592	-0.267178	-0.276405	-0.144351	0	0.98883	1.36654e-05	0.774031	0.99526	0.532016	0.929409	0.876809	0.790581	0.783531	0.885883	1	0.999909	5.94997e-05	1	1	1
Desulforhopalus	-0.185296	0.0719518	0	0	-0.771965	0.232842	0	1.44892	0.625805	0.156152	0	2.92682	0.124667	3.2609	3.26158	3.26525	3.27308	3.26154	3.26979	3.25515	3.25909	3.25827	-0.0633095	0.577152	0	0	-0.236418	0.0711384	0	0.443123	0.192251	0.0479128	0	0.955278	0.622147	1	1	0.835115	0.949761	1	0.700999	0.865297	0.96614	1	0.999909	0.687894	1	1	1
Unclassified_Desulfocapsaceae	-0.328346	1.7269	-0.880909	0.0773171	-0.6833	0.108259	-0.449193	-0.0653311	-0.167791	-0.474604	-2.35148	1.61321	0.228144	1.81406	1.82245	1.86245	1.89911	1.80621	1.84111	1.8153	1.83164	1.80006	-0.203536	7.56932	-0.485601	0.0424247	-0.366883	0.0570051	-0.248694	-0.0354846	-0.0924317	-0.259115	-1.30633	0.839454	3.9657e-10	0.629145	0.966311	0.715089	0.954744	0.804507	0.97182	0.926685	0.796497	0.196779	0.999909	5.91479e-09	1	1	1
Desulfomonile	-0.949486	1.1504	0.412135	0.799032	1.07308	1.71979	0.446198	-0.161023	-0.0907514	0.353876	0.975594	1.87704	0.209513	2.10092	2.11419	2.14355	2.13177	2.10645	2.13301	2.09565	2.09646	2.08826	-0.505842	5.49085	0.196169	0.377937	0.500611	0.806745	0.211825	-0.0754911	-0.0433047	0.168796	0.46718	0.615332	1.57289e-06	0.845324	0.707179	0.618981	0.423877	0.83316	0.940144	0.965642	0.866681	0.64253	0.999909	9.11239e-06	1	1	1
Desulfomicrobium	-1.29372	0.586514	2.39363	0	0.730841	1.33738	1.56839	0	1.70814	0	0	2.83666	0.139455	3.16111	3.16152	3.16536	3.1767	3.17233	3.16951	3.15505	3.15895	3.15811	-0.456072	4.20575	0.757213	0	0.230887	0.420996	0.494397	0	0.541398	0	0	0.66215	0.00400684	0.473634	1	0.824006	0.686383	0.636162	1	0.605027	1	1	0.999909	0.00888859	1	1	1
Desulfovibrio	1.06198	-0.800294	-0.132599	-0.127936	-0.176293	0.391006	-0.802768	-0.587528	-0.173461	-0.586799	-0.118459	2.38731	0.224189	2.67279	2.66196	2.69016	2.67597	2.66792	2.71391	2.70541	2.66562	2.66116	0.444844	-3.56973	-0.0496109	-0.0480607	-0.0655324	0.146117	-0.300897	-0.216487	-0.0641163	-0.220136	-0.0445139	0.660114	0.00142024	0.960812	0.962035	0.948251	0.884956	0.765886	0.830298	0.949368	0.827485	0.964835	0.999909	0.00359418	1	1	1
Unclassified_Desulfovibrionaceae	1.20488	1.3197	-2.41441	-1.95052	-2.98691	-1.88717	-2.46788	0.0629772	-0.87141	-1.24976	-2.59574	1.76418	0.332217	2.01507	1.97489	1.99864	2.00311	1.96587	2.13352	2.03266	2.03618	1.98905	0.682967	3.97242	-1.19818	-0.987663	-1.49447	-0.942118	-1.25536	0.0295179	-0.428705	-0.613774	-1.30501	0.497602	0.000216045	0.236179	0.327806	0.140983	0.350407	0.214853	0.976562	0.669875	0.54199	0.197526	0.999909	0.000673099	1	1	1
Unclassified_Desulfuromonas	0.0586312	-0.0734701	0.0703181	-0.193332	0.485528	0.0685321	0.799604	0.501987	0.512334	1.1302	0	2.6275	0.165618	2.92945	2.93063	2.93752	2.96145	2.93601	2.94791	2.92213	2.93354	2.92577	0.0223144	-0.443611	0.0240039	-0.0659695	0.165285	0.0231414	0.272344	0.170285	0.175329	0.385268	0	0.982491	0.663656	0.981166	0.948273	0.870926	0.981842	0.789071	0.867061	0.863166	0.705447	1	0.999909	0.720159	1	1	1
Citrifermentans	3.22668	-0.0670205	-3.62913	-2.82729	-4.50723	-3.71649	0.0638889	-3.495	-2.63848	-3.34505	0	2.74324	0.129493	3.05836	3.05813	3.06221	3.07527	3.05808	3.06708	3.05112	3.05613	3.0546	1.17623	-0.517562	-1.18663	-0.924515	-1.47189	-1.20851	0.0208918	-1.13952	-0.864759	-1.09454	0	0.269677	0.617244	0.265753	0.379339	0.175134	0.257644	0.983788	0.283906	0.409628	0.302145	1	0.999909	0.683551	1	1	1
Geobacter	1.11917	-1.01973	-0.100474	-0.308446	-0.0522643	-0.0383966	0.510203	-0.143275	-0.885013	0	0	2.61096	0.150266	2.91167	2.91141	2.92026	2.93378	2.91717	2.92443	2.90524	2.9086	2.9077	0.428643	-6.78617	-0.0345075	-0.105944	-0.0178972	-0.0130877	0.174896	-0.0489926	-0.304627	0	0	0.673565	3.17562e-06	0.972874	0.916867	0.985929	0.98971	0.863227	0.961496	0.764348	1	1	0.999909	1.63684e-05	1	1	1
Unclassified_Geobacteraceae	0.194278	-0.0239304	-0.120823	0.14676	0.108766	0.545653	1.29111	0.352375	-0.283875	-0.0446832	0	2.24666	0.170701	2.51008	2.51693	2.51441	2.52224	2.53319	2.52706	2.50513	2.50895	2.50269	0.0864738	-0.140189	-0.0481351	0.0583091	0.043257	0.216336	0.509679	0.139441	-0.113318	-0.0178095	0	0.931612	0.889363	0.961899	0.953854	0.965757	0.830057	0.613669	0.88995	0.910465	0.985898	1	0.999909	0.90881	1	1	1
Unclassified_Geothermobacter	0.480033	-0.0159802	-0.245151	-0.169474	0.287147	-0.34728	0.369688	0.594438	0.00535045	-0.704647	-0.11837	2.35614	0.175302	2.64533	2.64132	2.63938	2.66646	2.62884	2.63938	2.62439	2.63283	2.62473	0.203737	-0.0911584	-0.0926734	-0.0641624	0.108793	-0.13024	0.140628	0.225219	0.00203874	-0.267638	-0.0450979	0.840087	0.92804	0.926847	0.949314	0.914171	0.897342	0.889208	0.823505	0.998388	0.791012	0.964361	0.999909	0.936052	1	1	1
Bacteria_Desulfobacterota_Syntrophia_Syntrophales__Unclassified	0.749809	-0.760998	0	-0.347177	0.85576	-0.203667	0	0.761121	0	0	0	2.85482	0.125307	3.18185	3.18214	3.18525	3.1949	3.18175	3.18973	3.17505	3.17924	3.1784	0.262647	-6.07307	0	-0.109102	0.268663	-0.0637475	0	0.238616	0	0	0	0.800385	0.00050431	1	0.916183	0.795935	0.950954	1	0.818238	1	1	1	0.999909	0.00143708	1	1	1
Smithella	0.731964	-0.370829	0	-0.13554	-1.41176	-0.690197	0.695691	0	0.0987863	0	0	2.78101	0.135706	3.10285	3.10351	3.10328	3.11429	3.10316	3.10805	3.09299	3.09729	3.09643	0.2632	-2.73259	0	-0.0436731	-0.454926	-0.221623	0.224188	0	0.0319388	0	0	0.79774	0.0210993	1	0.966025	0.658879	0.829068	0.827125	1	0.975149	1	1	0.999909	0.0378277	1	1	1
Syntrophus	-1.30231	1.33998	0.155441	0.968106	0.19774	1.33201	0.824812	0.967934	0.456304	0.895712	0	2.22114	0.177514	2.49226	2.49406	2.50556	2.50259	2.48101	2.4957	2.46998	2.48387	2.47421	-0.586324	7.54859	0.0623695	0.388165	0.0789205	0.532254	0.33245	0.38784	0.18474	0.360612	0	0.56153	9.1335e-09	0.950634	0.700314	0.937559	0.598011	0.74159	0.700552	0.854531	0.72062	1	0.999909	8.77066e-08	1	1	1
Bacteria_Desulfobacterota_Syntrophobacteria_Syntrophobacterales__Unclassified	-1.06028	2.19321	0.309484	0.0706745	0.334163	-0.616737	-0.0372109	0.108412	-0.339527	-0.260283	0	1.92877	0.206492	2.1557	2.16944	2.17907	2.20341	2.16455	2.19735	2.14763	2.1579	2.14615	-0.549718	10.6213	0.143566	0.0325774	0.153352	-0.279902	-0.017191	0.0493376	-0.158094	-0.120619	0	0.585172	5.78116e-14	0.886471	0.974153	0.878792	0.780808	0.986359	0.960864	0.875075	0.904518	1	0.999909	3.37716e-12	1	1	1
Desulforhabdus	-1.69028	1.71817	0.909257	1.40255	-0.232022	1.74415	0.927749	0.52084	0.197533	0.726849	0	2.14517	0.221337	2.39639	2.40125	2.42088	2.46017	2.39852	2.42052	2.40196	2.4113	2.38891	-0.787945	7.76267	0.379428	0.584093	-0.0958418	0.708955	0.386801	0.215177	0.0822381	0.301435	0	0.435617	2.34191e-09	0.706482	0.562609	0.92415	0.48268	0.701061	0.83078	0.934889	0.764726	1	0.999909	2.69128e-08	1	1	1
Syntrophobacter	1.14042	-0.405102	-0.937677	-0.909006	0	-1.18193	0.351244	-0.998842	-0.506859	-1.65128	0	2.69617	0.165148	3.00228	3.00369	3.00647	3.02464	3.02977	3.01138	2.99713	3.00039	2.9994	0.422978	-2.45297	-0.312322	-0.30263	0	-0.390768	0.115931	-0.331689	-0.169115	-0.550354	0	0.679224	0.0290505	0.759749	0.76696	1	0.702297	0.909479	0.745411	0.868309	0.591408	1	0.999909	0.0497907	1	1	1
Unclassified_Syntrophobacteraceae	-0.481364	0.681686	0.0609031	0.942136	-0.205629	0.564766	0.514812	-0.0686998	0.662093	-0.227488	0	2.12555	0.201843	2.38477	2.37408	2.39687	2.41168	2.38893	2.39293	2.36356	2.41182	2.36777	-0.226466	3.3773	0.0255384	0.396843	-0.0857907	0.23418	0.215499	-0.0287095	0.280125	-0.0943218	0	0.822053	0.00170102	0.979759	0.693703	0.932083	0.816103	0.83053	0.977247	0.780901	0.925349	1	0.999909	0.00424347	1	1	1
Syntrophorhabdus	-0.170377	0.38478	0.655525	0.704498	-0.326164	0.429014	0.0603922	0.13502	0.374585	0	0	2.46329	0.167325	2.75344	2.7604	2.77342	2.76971	2.75069	2.76034	2.74012	2.74459	2.74365	-0.0691665	2.29959	0.238075	0.255216	-0.117603	0.154895	0.0219553	0.0489141	0.136704	0	0	0.94543	0.0304763	0.813844	0.800731	0.907361	0.878199	0.982665	0.961393	0.892405	1	1	0.999909	0.0519802	1	1	1
Unclassified_Entotheonellaceae	-0.629881	0.276315	0	1.08787	-0.25686	0	0	0.61107	0	0	0	2.90906	0.132406	3.24114	3.24687	3.2471	3.25339	3.24178	3.2502	3.23521	3.23932	3.23849	-0.216524	2.08688	0	0.335051	-0.0791044	0	0	0.18801	0	0	0	0.837136	0.0912602	1	0.751186	0.940018	1	1	0.858261	1	1	1	0.999909	0.132899	1	1	1
Bacteria_Fibrobacterota_Chitinivibrionia___Unclassified	0.433225	-0.77501	0.100561	0	0	0.299611	0.961163	0	0.550137	0	0	2.92682	0.125141	3.2609	3.26158	3.26479	3.27308	3.26232	3.26934	3.25567	3.25909	3.25827	0.148019	-6.19311	0.0308385	0	0	0.091538	0.294626	0	0.168978	0	0	0.891717	0.00848033	0.977335	1	1	0.932835	0.787491	1	0.876565	1	1	0.999909	0.0171317	1	1	1
Bacteria_Firmicutes____Unclassified	0.996673	0.0683969	-1.0232	-1.49496	-0.436824	-1.16607	-1.27449	-0.52857	-0.500395	-0.704579	-0.623835	2.25117	0.222868	2.50803	2.51709	2.53822	2.54589	2.51493	2.5273	2.50183	2.50408	2.53108	0.442735	0.306894	-0.407972	-0.593925	-0.172099	-0.458021	-0.506772	-0.209144	-0.200011	-0.281373	-0.24647	0.660846	0.760852	0.68593	0.556612	0.864411	0.649939	0.615685	0.835621	0.842699	0.780182	0.806845	0.999909	0.803249	1	1	1
Bacteria_Firmicutes_Bacilli___Unclassified	-0.43493	1.25829	-1.4418	-0.0396717	0.260752	1.91049	0.264053	0.836358	-0.526732	1.64932	-1.33288	1.23561	0.354125	1.41021	1.50398	1.40773	1.52551	1.50286	1.60506	1.4101	1.45804	1.53632	-0.351997	3.55325	-1.0224	-0.0263778	0.185229	1.25236	0.175701	0.521074	-0.373542	1.13119	-0.867584	0.725962	0.000708473	0.310325	0.979036	0.853617	0.214858	0.861067	0.604059	0.709942	0.262071	0.388765	0.999909	0.00194	1	1	1
Tumebacillus	-0.922954	1.70442	1.26421	-0.170027	0.748322	-0.164759	0.407403	-0.0837166	0.311476	0.183228	-0.149425	1.80396	0.23767	2.03311	2.02229	2.09383	2.05947	2.07982	2.04608	2.03562	2.03013	2.01144	-0.511628	7.17135	0.621812	-0.0840768	0.357394	-0.080001	0.195884	-0.0409155	0.153013	0.0902541	-0.0742876	0.61121	3.6017e-09	0.536948	0.933338	0.722332	0.936562	0.845511	0.96753	0.879017	0.928453	0.941084	0.999909	3.82544e-08	1	1	1
Anoxybacillus	-0.105822	-0.650821	-0.181298	0.648097	0.28796	-1.36466	-0.0136161	2.02548	0.188248	0.784588	0.774044	2.6483	0.239422	2.95058	2.9886	3.01546	2.96439	2.95133	3.00825	2.95274	2.95443	2.94827	-0.0399583	-2.7183	-0.0614447	0.216856	0.0954945	-0.460351	-0.00461353	0.673309	0.0637537	0.265563	0.262542	0.968734	0.0175698	0.95194	0.831687	0.925378	0.65287	0.996389	0.512544	0.950136	0.794741	0.797018	0.999909	0.0324117	1	1	1
Bacillus	-1.0414	-0.199304	1.16324	1.01592	2.05156	1.98333	1.57847	1.86606	1.32535	1.47993	2.65982	1.21094	0.307176	1.41446	1.36401	1.37709	1.42235	1.39924	1.41582	1.33263	1.42863	1.48914	-0.859989	-0.648828	0.822391	0.744805	1.48978	1.39441	1.1281	1.31801	0.994541	1.0359	1.78614	0.392817	0.518635	0.413729	0.458956	0.140906	0.167734	0.263244	0.191923	0.323485	0.303917	0.0785351	0.999909	0.596984	1	1	1
Fictibacillus	-0.544977	0.91273	0.420357	0.107419	0.331265	0.943077	-0.398004	0.156855	-0.16144	-0.0190014	-1.12268	2.04636	0.188156	2.29429	2.29022	2.3173	2.34387	2.29496	2.30978	2.2802	2.28457	2.28138	-0.266315	4.85093	0.183219	0.0469032	0.142953	0.402359	-0.173425	0.0679091	-0.0708008	-0.00831728	-0.492103	0.791365	1.90171e-05	0.855552	0.962824	0.887045	0.689562	0.863192	0.946196	0.943909	0.993405	0.625337	0.999909	7.93513e-05	1	1	1
Gracilibacillus	1.67671	-2.44617	0	0	-0.138028	0.137024	-1.72215	0	0	0	-1.04332	2.94454	0.124575	3.28054	3.28122	3.28506	3.29265	3.28127	3.28893	3.27469	3.27875	3.27792	0.569429	-19.6361	0	0	-0.0420167	0.041615	-0.524841	0	0	0	-0.318286	0.626493	0.00258347	1	1	0.970303	0.970586	0.652069	1	1	1	0.78043	0.999909	0.00609769	1	1	1
Oceanobacillus	-0.600503	0.166714	0	0.329484	2.5378	-0.823969	1.07991	0	0	0.822855	0	2.92684	0.126602	3.2625	3.26158	3.26479	3.27408	3.26154	3.26934	3.25501	3.25909	3.25827	-0.205171	1.31684	0	0.10102	0.777323	-0.251665	0.331105	0	0	0.25248	0	0.856425	0.318538	1	0.92875	0.518317	0.824799	0.772038	1	1	0.824249	1	0.999909	0.396617	1	1	1
Kurthia	0.204761	-0.61062	-0.622032	-0.104012	1.11518	1.42798	0.125067	-0.475046	0.654953	-0.722938	-0.386481	2.46252	0.211494	2.7385	2.73976	2.78717	2.81181	2.73957	2.74991	2.73422	2.73735	2.7351	0.0831512	-2.88717	-0.227144	-0.037964	0.400112	0.507851	0.0456523	-0.17275	0.239539	-0.264102	-0.141304	0.934451	0.00831575	0.822319	0.970044	0.692766	0.616393	0.963981	0.864359	0.812809	0.794054	0.88886	0.999909	0.0168966	1	1	1
Lysinibacillus	-0.236177	-0.354402	0.206049	0.581284	0.259312	1.18767	-0.280902	2.62752	-0.76893	0.290472	-0.433287	2.29166	0.208181	2.56232	2.56179	2.59701	2.58171	2.56044	2.60803	2.54736	2.56937	2.55364	-0.103059	-1.70238	0.080415	0.226905	0.0998502	0.460032	-0.109708	1.00747	-0.301854	0.113052	-0.169674	0.918602	0.0990264	0.936441	0.822037	0.921127	0.64881	0.913371	0.321766	0.764846	0.910742	0.866405	0.999909	0.142541	1	1	1
Solibacillus	1.69759	-2.15348	-1.97833	-1.27785	-0.716596	-0.140016	-2.03582	-0.400343	-1.48775	-1.17047	-1.16304	2.33611	0.234709	2.60427	2.62129	2.62657	2.65508	2.61042	2.66443	2.59682	2.6477	2.60558	0.726672	-9.17511	-0.759651	-0.48749	-0.272826	-0.052735	-0.779883	-0.150255	-0.572912	-0.442068	-0.446367	0.473459	6.21429e-10	0.453812	0.629706	0.786989	0.958317	0.442002	0.881641	0.571277	0.661836	0.658766	0.999909	8.71244e-09	1	1	1
Brevibacillus	-0.805957	1.21072	0	0.617088	0.892355	-0.477649	-0.790674	0.404633	-0.463753	-0.422206		2.81821	0.135505	3.14044	3.14125	3.15249	3.15631	3.14108	3.14916	3.1343	3.13906		-0.285982	8.93485	0	0.196447	0.283064	-0.151332	-0.251721	0.128489	-0.147961	-0.134501		0.784509	0.000109671	1	0.850745	0.78664	0.884674	0.809657	0.901961	0.887221	0.897405	1	0.999909	0.000365084	1	1	1
Spiroplasma	2.26991	0.330346	-2.62643	-2.86244	-2.05221	-3.20214	-2.70468	-3.84765	0	-1.66698	0	2.74368	0.166601	3.05741	3.06078	3.09018	3.08325	3.06049	3.06638	3.05112	3.05569	3.0546	0.827325	1.98285	-0.859038	-0.935199	-0.664108	-1.03856	-0.883738	-1.25479	0	-0.545533	0	0.427354	0.0755135	0.410439	0.371719	0.521639	0.323469	0.397586	0.238089	1	0.597344	1	0.999909	0.113109	1	1	1
Erysipelatoclostridium	1.18277	-1.38813	-0.978891	-0.0931904	-0.106845	-0.706216	-0.759408	0.648669	-0.241711	-0.690918	-0.833087	2.46759	0.206311	2.75138	2.75965	2.76368	2.81854	2.75238	2.79095	2.75059	2.75258	2.74841	0.479321	-6.72832	-0.355782	-0.0337689	-0.0386602	-0.250561	-0.275909	0.232419	-0.087876	-0.251008	-0.303116	0.636441	9.20398e-07	0.725393	0.973366	0.96951	0.804479	0.785193	0.818361	0.93077	0.804138	0.76465	0.999909	5.65964e-06	1	1	1
Allobaculum	3.08592	-2.32023	-2.32181	0	-3.89331	-3.59653	-4.24296	0	0	-4.74247	0	2.88177	0.194365	3.20282	3.19227	3.19555	3.22157	3.19223	3.20019	3.18556	3.18973	3.18889	1.07084	-11.9375	-0.724928	0	-1.21835	-1.11639	-1.32915	0	0	-1.4868	0	0.315481	2.23089e-06	0.489154	1	0.257798	0.296662	0.220452	1	1	0.17538	1	0.999909	1.21229e-05	1	1	1
Dubosiella	2.56168	-1.59793	-2.19697	-1.63645	-1.96764	-1.45264	-1.29398	-1.09498	-1.56664	-1.0505	-1.5502	1.85314	0.279895	2.04073	2.01947	2.06784	2.06889	2.0493	2.08828	2.00751	2.03857	2.0133	1.38235	-5.70904	-1.07656	-0.810338	-0.951545	-0.702137	-0.631429	-0.524345	-0.78039	-0.515311	-0.769983	0.172663	5.23669e-07	0.286552	0.421369	0.345647	0.485666	0.530474	0.602225	0.438633	0.608479	0.444728	0.999909	3.399e-06	1	1	1
Erysipelothrix	0.931525	0.0740107	0.532087	-0.494775	-1.29006	-1.2298	-1.71352	-2.06822	-0.0166622	-0.791391	0	2.57807	0.165312	2.87224	2.87457	2.87767	2.89277	2.87284	2.88165	2.86558	2.90048	2.86915	0.361327	0.447704	0.185252	-0.172121	-0.448299	-0.425127	-0.596454	-0.717718	-0.00581462	-0.272849	0	0.722061	0.659708	0.855103	0.865263	0.659287	0.675783	0.558299	0.482143	0.995425	0.788075	1	0.999909	0.716985	1	1	1
Faecalibaculum	0.316834	-0.096929	0.0483425	0.226537	0.168792	-0.668316	0.876048	1.23683	0.0134734	-0.444993	-0.532091	2.12437	0.212743	2.39344	2.3816	2.39907	2.39013	2.38966	2.43449	2.36795	2.37871	2.36612	0.149142	-0.455616	0.0201979	0.0951197	0.0703571	-0.279615	0.3666	0.508047	0.0056899	-0.187073	-0.224879	0.882251	0.651329	0.983994	0.924733	0.944288	0.78133	0.716006	0.614436	0.995491	0.852625	0.823311	0.999909	0.711094	1	1	1
Turicibacter	-0.698784	0.167843	0.980944	0.901593	1.294	1.21683	1.85482	1.57606	0.216274	0.539826	0.872218	1.56523	0.328527	1.78405	1.85226	1.78254	1.79974	1.81594	1.90993	1.76408	1.79075	1.7793	-0.446441	0.510897	0.549841	0.486753	0.725928	0.676112	1.02141	0.825195	0.122598	0.301453	0.490203	0.656941	0.611363	0.584539	0.628267	0.470802	0.501657	0.311302	0.412642	0.902849	0.764147	0.62584	0.999909	0.678109	1	1	1
Unclassified_Erysipelotrichaceae	0.742743	-1.07796	0	0	-1.48282	-1.01389	1.22415	-0.549059	-0.694851	2.2301	0	2.79987	0.153451	3.12438	3.12058	3.12527	3.13798	3.13754	3.12952	3.11489	3.11798	3.11712	0.265277	-7.02479	0	0	-0.474462	-0.323102	0.39016	-0.175445	-0.223074	0.715238	0	0.797503	0.00010989	1	1	0.647851	0.754901	0.706601	0.865089	0.829068	0.494804	1	0.999909	0.000365084	1	1	1
ZOR0006	-0.450381	-0.0818766	0.755149	0.147148	1.24178	0.517657	-0.228014	1.31517	1.84991	0.537489	0.751549	2.03862	0.311725	2.26853	2.29245	2.3502	2.38789	2.28827	2.39304	2.28314	2.27905	2.26212	-0.220925	-0.262657	0.332881	0.064188	0.528373	0.216784	-0.0996448	0.549579	0.810246	0.23584	0.332233	0.826221	0.794099	0.74088	0.949125	0.600022	0.829426	0.9211	0.585519	0.422366	0.814703	0.741366	0.999909	0.833329	1	1	1
Exiguobacterium	0.0632197	0.698116	-0.401305	0.671796	-1.30979	-0.366504	-0.256802	0.000477658	-0.717923	0.0175217	-0.48552	2.15956	0.253851	2.41102	2.47501	2.42403	2.44637	2.46057	2.47907	2.40408	2.41706	2.41079	0.0292744	2.7501	-0.166446	0.271431	-0.540335	-0.149815	-0.104367	0.000192676	-0.298627	0.00724916	-0.201394	0.976807	0.00926156	0.868737	0.78761	0.592293	0.881747	0.917457	0.999847	0.766942	0.994256	0.841524	0.999909	0.0184967	1	1	1
Carnobacterium	0.10795	0.466047	0.846179	-0.0967083	-0.515693	0	-0.00912883	0.77868	0	-0.818368	0	2.83721	0.15174	3.1612	3.16189	3.18024	3.17375	3.16185	3.1771	3.15511	3.16422	3.15848	0.038048	3.07135	0.267677	-0.0305856	-0.162155	0	-0.00288718	0.245091	0	-0.258632	0	0.970884	0.0219043	0.797912	0.976592	0.876507	1	0.99779	0.814553	1	0.804563	1	0.999909	0.0390069	1	1	1
Trichococcus	-0.969197	0.18668	-0.226498	0.0438321	2.02262	0.545404	2.2117	0.816567	1.81755	0.892449	-0.504552	2.54667	0.171059	2.83998	2.84609	2.86148	2.85849	2.85911	2.85034	2.83229	2.84466	2.83605	-0.380574	1.09131	-0.0797536	0.0154008	0.706844	0.190801	0.773562	0.28648	0.641726	0.313728	-0.177907	0.707974	0.289527	0.937313	0.987882	0.488714	0.850817	0.44923	0.777782	0.529139	0.757334	0.860783	0.999909	0.365034	1	1	1
Enterococcus	2.66608	-3.08311	-1.72175	-1.27043	-0.97582	-1.50275	-1.80679	-0.396931	-0.0652438	-0.250562	-1.31554	1.50925	0.332222	1.71466	1.69971	1.68571	1.71148	1.77356	1.80345	1.84497	1.6812	1.67734	1.76649	-9.28026	-1.00414	-0.747438	-0.578878	-0.878042	-1.01874	-0.220096	-0.0353631	-0.149037	-0.7843	0.0823173	2.86613e-13	0.31928	0.457671	0.564803	0.383366	0.312352	0.826531	0.971906	0.882016	0.435899	0.999909	1.18186e-11	1	1	1
Lactobacillus	0.797271	-1.02788	-0.590628	-0.703136	0.640149	0.557288	-0.341734	0.828516	0.296369	0.903307	-0.785165	1.23565	0.298641	1.41069	1.41332	1.41132	1.53171	1.37277	1.45923	1.37297	1.42928	1.37445	0.645225	-3.44187	-0.418679	-0.497508	0.453583	0.363833	-0.248938	0.567776	0.21586	0.632002	-0.571257	0.520952	0.000992386	0.67677	0.620436	0.651573	0.717111	0.804159	0.572057	0.829743	0.529505	0.569709	0.999909	0.00264511	1	1	1
Pediococcus	0.0271167	-0.232647	0.342994	-0.196818	-0.888624	1.91262	0.445975	0.0378575	0.128814	1.26211	0.733118	2.66695	0.179839	2.97214	2.97293	2.97638	3.03208	2.98459	2.98381	2.96618	2.97491	2.96925	0.0101677	-1.29364	0.115403	-0.0662034	-0.298559	0.630795	0.149426	0.0126877	0.0434277	0.424251	0.246904	0.992055	0.220136	0.910034	0.948306	0.770384	0.540003	0.883699	0.990085	0.966075	0.678889	0.809156	0.999909	0.28898	1	1	1
Leuconostoc	-0.413843	-0.796525	0	1.21203	0	2.30122	0	2.34014	0.361703	1.41983	0.608281	2.70562	0.179376	3.01503	3.02678	3.01922	3.06313	3.01571	3.02964	3.01257	3.02092	3.01329	-0.152957	-4.44052	0	0.400436	0	0.751264	0	0.772416	0.120065	0.47	0.201866	0.880781	0.000666117	1	0.695338	1	0.465877	1	0.453683	0.906268	0.646142	0.843146	0.999909	0.00184564	1	1	1
Weissella	1.85922	-0.564579	-0.950102	-1.50743	-1.67588	-0.524614	-2.07463	-1.7617	-2.1754	-1.28706	-1.50881	2.19637	0.401108	2.47599	2.37716	2.44103	2.49739	2.37267	2.41205	2.35922	2.51221	2.35924	0.846499	-1.40755	-0.383726	-0.634131	-0.686547	-0.210065	-0.874387	-0.730376	-0.922084	-0.512323	-0.639534	0.401753	0.166135	0.702989	0.529206	0.495891	0.834565	0.38655	0.468946	0.361402	0.610931	0.525718	0.999909	0.226138	1	1	1
Lactococcus	5.58874	-3.14637	-2.92731	-4.11654	-4.96868	-4.90613	-4.29704	-4.67437	-4.73994	-3.43915	-2.60448	1.56174	0.379511	1.83602	1.78303	1.81796	1.91565	1.79361	1.85733	1.71384	1.76951	1.80353	3.57854	-8.29059	-1.59438	-2.30874	-2.7331	-2.56107	-2.39575	-2.51671	-2.76568	-1.94357	-1.4441	0.00069852	1.7678e-11	0.116195	0.0244797	0.00826716	0.0130123	0.0197774	0.0145839	0.00757135	0.0567225	0.153999	0.489663	3.9975e-10	1	1	1
Streptococcus	1.27885	-1.93587	-1.03566	0.182803	0.330222	-0.283246	-0.00849182	1.26589	-0.766274	0.0883672	-0.637093	1.42734	0.253378	1.63143	1.62726	1.64946	1.65737	1.65763	1.67536	1.602	1.66904	1.59586	0.895973	-7.64028	-0.63482	0.112338	0.2002	-0.1709	-0.00512288	0.755591	-0.478324	0.0529449	-0.399217	0.373789	1.83121e-10	0.52792	0.910924	0.84199	0.864868	0.995929	0.452802	0.63413	0.957949	0.691128	0.999909	3.13093e-09	1	1	1
Mycoplasma	0.0358366	3.80524	-2.05262	-1.5397	-1.92525	-1.66079	-0.51787	-1.06528	-0.580711	-2.4555	-5.28854	1.46701	0.555161	1.75268	1.80836	1.8358	1.8793	1.85015	1.77119	1.83949	1.75131	1.96907	0.0244284	6.8543	-1.17113	-0.851433	-1.04873	-0.883729	-0.279907	-0.601447	-0.31569	-1.40209	-2.6858	0.980587	3.34979e-09	0.245887	0.397704	0.298248	0.38015	0.780452	0.549667	0.753265	0.16572	0.0092058	0.999909	3.66906e-08	1	1	1
Unclassified_Mycoplasmataceae	0.398046	1.93307	-2.9584	-1.19251	-0.429125	-0.370119	-0.638214	-1.36414	-1.03404	-0.554438	-2.95046	1.54263	0.373624	1.75083	1.77767	1.88698	1.85945	1.79331	1.85496	1.80417	1.80964	1.76455	0.258031	5.17384	-1.68971	-0.67083	-0.227414	-0.199047	-0.355886	-0.735402	-0.573136	-0.306381	-1.67208	0.797281	2.88379e-06	0.0963609	0.504947	0.820888	0.84291	0.723195	0.465008	0.568731	0.760393	0.0998042	0.999909	1.51995e-05	1	1	1
Paenibacillus	-0.420823	0.319177	0.981593	0.590314	1.13256	0.966996	0.875389	0.62189	-0.263635	-0.0973347	0.370594	1.83243	0.239361	2.04797	2.06958	2.1119	2.10381	2.09135	2.10795	2.04614	2.07071	2.04459	-0.229653	1.33345	0.4793	0.285233	0.536275	0.459641	0.418577	0.295021	-0.128845	-0.0470055	0.181256	0.819337	0.188677	0.633902	0.776693	0.594245	0.647849	0.677393	0.76925	0.898018	0.962704	0.85693	0.999909	0.253863	1	1	1
Macrococcus	0.326276	-3.13207	0.507612	-0.400046	-1.54698	0.284802	2.55085	0.720595	0.535259	0.572799	3.25688	2.27641	0.292429	2.54457	2.5268	2.5457	2.61703	2.57003	2.5559	2.51967	2.5473	2.62268	0.143329	-10.7105	0.199488	-0.158321	-0.607685	0.108826	0.992537	0.281934	0.212432	0.224865	1.24181	0.886929	4.11809e-12	0.843143	0.875199	0.547685	0.91402	0.328382	0.779809	0.833117	0.823514	0.223332	0.999909	1.31217e-10	1	1	1
Staphylococcus	0.88618	-2.51435	-0.345884	0.335202	0.756264	0.791576	1.86392	-0.302823	0.351986	0.406234	1.7877	1.4006	0.340207	1.59936	1.57946	1.64483	1.76824	1.68813	1.61107	1.56975	1.63398	1.67659	0.632715	-7.39064	-0.216264	0.212225	0.459782	0.447663	1.10413	-0.187964	0.22423	0.248617	1.06627	0.529247	4.52172e-10	0.829492	0.832627	0.647281	0.655956	0.273802	0.851518	0.823316	0.804479	0.290437	0.999909	6.60359e-09	1	1	1
Bacteria_Firmicutes_Clostridia___Unclassified	0.185811	-0.95865	0.770954	0.505395	0.772443	0.954889	-0.577463	0.845089	0.510339	0.0944179	1.73509	2.38427	0.213049	2.65782	2.67243	2.71456	2.70459	2.66411	2.68358	2.65495	2.65596	2.65394	0.0779321	-4.49967	0.290071	0.189115	0.284556	0.353062	-0.216756	0.314911	0.192222	0.0355494	0.653777	0.938479	0.000125908	0.774063	0.851472	0.778239	0.726888	0.83009	0.755343	0.849062	0.971913	0.518996	0.999909	0.000406737	1	1	1
Christensenellaceae_R-7_group	0.775556	0.0547122	-0.606655	-1.0158	-0.0603466	-0.0612706	-1.12536	-1.07192	-0.449301	-0.470207	0	1.74357	0.241884	1.97055	1.95876	1.98189	2.03442	1.98338	1.98972	1.95011	1.94477	1.93793	0.444808	0.226192	-0.30786	-0.518594	-0.030449	-0.030117	-0.567397	-0.53873	-0.230398	-0.24178	0	0.65827	0.821922	0.759396	0.606203	0.975823	0.976087	0.57284	0.592329	0.81867	0.809883	1	0.999909	0.851265	1	1	1
Unclassified_Christensenellaceae	-0.0946848	-0.141884	0.132463	-0.258588	1.10612	0.867477	0.537187	1.23952	0.256865	-0.0501029	0	2.505	0.144961	2.79577	2.79535	2.80708	2.80961	2.79936	2.80646	2.78999	2.792	2.79024	-0.0377983	-0.978774	0.0473798	-0.0925065	0.394047	0.308753	0.191897	0.441665	0.0920667	-0.0179451	0	0.970206	0.338834	0.962658	0.927172	0.69752	0.760552	0.849667	0.663246	0.927518	0.985852	1	0.999909	0.417438	1	1	1
Bacteria_Firmicutes_Clostridia_Clostridia_UCG-014__Unclassified	1.20597	-1.40128	-0.914991	-0.702941	-0.984129	-0.631907	-1.04454	1.16793	0.249253	-0.939009	0.0713186	2.30194	0.236237	2.58236	2.57007	2.57161	2.6227	2.56277	2.62959	2.59269	2.56369	2.55847	0.523895	-5.93167	-0.354324	-0.273511	-0.38269	-0.240937	-0.407584	0.444148	0.096137	-0.366272	0.0278755	0.604201	1.68797e-06	0.725575	0.786335	0.704648	0.811243	0.686473	0.660123	0.924051	0.716733	0.977946	0.999909	9.62005e-06	1	1	1
Bacteria_Firmicutes_Clostridia_Clostridiales__Unclassified	1.32448	-0.0777996	-1.04772	-1.35428	-0.406135	-1.98251	-0.938831	0	0	-1.91088	0	2.82453	0.136374	3.14652	3.14816	3.15016	3.16392	3.14674	3.15481	3.13997	3.14421	3.14335	0.468921	-0.570488	-0.332977	-0.43018	-0.128925	-0.6266	-0.29835	0	0	-0.607746	0	0.653379	0.586185	0.748902	0.679998	0.901043	0.550801	0.774098	1	1	0.562546	1	0.999909	0.657465	1	1	1
Fervidicella	-0.562602	-1.0399	1.5652	1.148	1.95382	0.571547	1.58442	1.03571	1.28138	1.43984	0	2.60889	0.137798	2.91044	2.90998	2.91211	2.92139	2.90963	2.92751	2.90236	2.90573	2.90483	-0.215648	-7.54656	0.537787	0.394503	0.670929	0.195642	0.544543	0.353785	0.441495	0.495516	0	0.831988	1.17229e-06	0.598126	0.698419	0.511836	0.847354	0.593577	0.728119	0.664763	0.626972	1	0.999909	7.02374e-06	1	1	1
Fonticella	-0.872111	0.349547	1.22808	0.480803	0.647362	1.38251	0.572535	0.834084	1.17034	0.820464	0	2.15289	0.184899	2.41298	2.41791	2.42823	2.42821	2.40998	2.42406	2.3998	2.40075	2.39688	-0.405088	1.89048	0.508946	0.19885	0.266598	0.569353	0.237568	0.344085	0.48768	0.341753	0	0.687746	0.0665458	0.613812	0.843469	0.791259	0.572557	0.813526	0.73273	0.628654	0.73447	1	0.999909	0.101631	1	1	1
Unclassified_Caloramatoraceae	1.41509	-0.502828	-0.695612	-0.904266	-2.19666	-1.24896	-1.07489	-1.13521	-0.900942	-1.09141	0	2.6179	0.181499	2.9139	2.91434	2.93703	2.92531	2.90758	2.91711	2.90407	2.90483	2.90393	0.540545	-2.77042	-0.238722	-0.310281	-0.747918	-0.42695	-0.369685	-0.389157	-0.310234	-0.375723	0	0.595833	0.0130949	0.814175	0.760119	0.464731	0.674774	0.716182	0.701991	0.760154	0.71177	1	0.999909	0.0252185	1	1	1
Clostridium_sensu_stricto_1	-0.1083	0.702386	-0.106103	0.240962	1.06921	0.855582	0.272935	0.236166	-0.227667	0.331904	-1.37055	1.2875	0.284448	1.43085	1.40586	1.43398	1.44605	1.41449	1.41798	1.41192	1.3788	1.49486	-0.0841164	2.4693	-0.0741535	0.171399	0.745621	0.59167	0.192956	0.166551	-0.161247	0.240719	-0.916845	0.933207	0.0160168	0.941103	0.864412	0.458429	0.556005	0.84756	0.868211	0.87237	0.810486	0.362417	0.999909	0.0300558	1	1	1
Clostridium_sensu_stricto_10	1.32283	0.25884	-0.84081	-1.68473	-0.736791	-1.14527	-1.05671	-1.40541	-1.32133	-1.2046	0	2.35476	0.159609	2.62966	2.63454	2.63622	2.64843	2.63046	2.64656	2.62805	2.63288	2.62346	0.56177	1.62171	-0.319741	-0.639478	-0.279488	-0.432433	-0.401722	-0.531033	-0.502781	-0.457521	0	0.578742	0.116074	0.751538	0.52771	0.781924	0.668739	0.690939	0.599584	0.619051	0.650827	1	0.999909	0.164047	1	1	1
Clostridium_sensu_stricto_11	-1.33937	0.489601	0.995025	0.517217	2.02567	0.479033	1.00902	-0.973361	0.513238	0.320681	6.08124	2.17064	0.204124	2.4273	2.42383	2.45942	2.4565	2.43407	2.43435	2.42187	2.4326	2.46205	-0.617039	2.39855	0.40993	0.213389	0.823634	0.195006	0.41454	-0.399845	0.211918	0.131827	2.47	0.541203	0.021924	0.684355	0.832262	0.415725	0.846516	0.681008	0.691701	0.8334	0.895876	0.0185318	0.999909	0.0390069	1	1	1
Clostridium_sensu_stricto_12	0.362659	0.616106	0.385819	-0.474284	0.0526162	-0.458137	-0.883398	-0.361541	-0.531337	-0.95189	-1.41801	1.67696	0.258809	1.85745	1.86024	1.96247	1.91528	1.88149	1.88485	1.84791	1.86169	1.84176	0.21626	2.38054	0.207714	-0.254958	0.0268112	-0.239201	-0.46952	-0.191814	-0.287534	-0.511305	-0.76992	0.829571	0.0207146	0.836206	0.799689	0.978706	0.811823	0.640521	0.848582	0.774764	0.611148	0.444583	0.999909	0.0374251	1	1	1
Clostridium_sensu_stricto_13	1.26334	-1.4281	0.12377	0.601122	-0.340039	-1.15042	-0.227585	0.0746916	0.0850045	-1.30185	-1.35714	1.5677	0.275968	1.80188	1.72902	1.80405	1.81763	1.79998	1.77201	1.72596	1.73407	1.71853	0.80586	-5.17489	0.0686892	0.347666	-0.188486	-0.632926	-0.126437	0.0421508	0.0492506	-0.750748	-0.789711	0.42356	2.87262e-06	0.945469	0.729329	0.851142	0.529227	0.899816	0.966521	0.960886	0.455788	0.432859	0.999909	1.51995e-05	1	1	1
Clostridium_sensu_stricto_3	-0.306604	0.162157	0.895599	0.698693	0.858709	0.360218	0.286629	0.617262	0.215625	0.107412	-0.110114	1.77572	0.223356	1.98729	2.00345	2.08813	2.05773	1.99313	2.01306	1.98459	1.98435	1.9796	-0.172664	0.726001	0.450664	0.348744	0.411234	0.175056	0.143808	0.306628	0.10865	0.0541299	-0.0556245	0.863612	0.471223	0.65418	0.728745	0.682659	0.861743	0.88623	0.7604	0.913915	0.957047	0.955863	0.999909	0.549629	1	1	1
Clostridium_sensu_stricto_5	1.35613	-1.2707	-0.672491	-0.237005	0.24897	-0.95236	-0.127528	-0.776403	-0.680133	-0.589114	0	2.02724	0.248882	2.25652	2.26875	2.34957	2.28916	2.25805	2.27386	2.27262	2.30429	2.24904	0.668953	-5.10562	-0.298021	-0.104465	0.105964	-0.41603	-0.056477	-0.341447	-0.299273	-0.25566	0	0.507101	7.1574e-06	0.767123	0.917286	0.916104	0.679457	0.955223	0.73443	0.766173	0.799433	1	0.999909	3.39009e-05	1	1	1
Clostridium_sensu_stricto_6	-1.34496	1.11703	-0.332909	-0.0842661	1.30588	0.330137	1.76866	0.305206	0.599244	0.0622356	0	2.60702	0.143227	2.91209	2.90859	2.91445	2.92727	2.90785	2.91882	2.89975	2.90583	2.90338	-0.5159	7.79904	-0.114319	-0.0289714	0.448071	0.11278	0.608237	0.104565	0.206654	0.0214175	0	0.61298	7.70185e-07	0.910407	0.977246	0.66011	0.911608	0.551567	0.918021	0.838887	0.983177	1	0.999909	4.82053e-06	1	1	1
Clostridium_sensu_stricto_9	1.03547	0.143498	-0.0324639	-0.642273	-0.320537	-1.49609	-1.39095	-1.29237	-0.799852	-1.1307	-0.690957	1.60268	0.228954	1.79903	1.79141	1.85342	1.83905	1.81221	1.84494	1.78195	1.79267	1.77928	0.646087	0.626757	-0.0180453	-0.35853	-0.172944	-0.813513	-0.767544	-0.700497	-0.448862	-0.630735	-0.388335	0.520816	0.533321	0.985666	0.721271	0.863308	0.41931	0.445926	0.486466	0.655233	0.530735	0.699215	0.999909	0.609883	1	1	1
Unclassified_Clostridiaceae	-1.05788	1.65391	0.210517	0.698683	1.28168	0.75075	0.888279	0.150303	-0.3054	0.56744	-0.733545	1.59953	0.267189	1.77324	1.77408	1.78896	1.8003	1.80964	1.79238	1.75146	1.82789	1.83926	-0.661371	6.19002	0.118719	0.393828	0.716435	0.417014	0.490859	0.0838568	-0.174369	0.310434	-0.398826	0.510949	6.24251e-08	0.905901	0.695128	0.476549	0.678182	0.625347	0.933454	0.862173	0.757325	0.691461	0.999909	5.02989e-07	1	1	1
Acetobacterium	1.68712	0.891798	-3.81489	0	-2.02	-1.70386	-3.78254	0	-1.69125	-1.70895	-2.52125	2.87324	0.14976	3.20124	3.20193	3.21645	3.22653	3.20236	3.20982	3.19523	3.19939	3.19855	0.587183	5.95486	-1.19169	0	-0.628022	-0.528079	-1.18117	0	-0.529306	-0.534148	-0.788248	0.598347	0.00947182	0.319063	1	0.574545	0.634014	0.322645	1	0.633259	0.630286	0.488097	0.999909	0.0187563	1	1	1
Unclassified_Eubacteriaceae	0.496933	-1.08614	-0.720339	0.244416	1.3238	-0.366636	-0.506891	-0.712853	0.312141	0.598202	-0.500942	2.28866	0.234243	2.55582	2.55969	2.62716	2.58591	2.55533	2.56989	2.55466	2.61397	2.54856	0.217128	-4.63681	-0.281843	0.0954863	0.50389	-0.141782	-0.198366	-0.277386	0.122185	0.228848	-0.196559	0.829578	6.48409e-05	0.779999	0.924564	0.61802	0.8882	0.844097	0.783386	0.903567	0.82054	0.845499	0.999909	0.000229563	1	1	1
Unclassified_Lutispora	-0.0460461	-0.25302	0.316184	0.0268909	0.680779	0.154449	0.239434	0.162703	0	0.193584	-0.583411	2.62742	0.158818	2.93142	2.93054	2.9331	2.97198	2.93095	2.93869	2.92208	2.93103	2.92572	-0.0175252	-1.59315	0.10786	0.00917609	0.232102	0.0519684	0.0816916	0.055366	0	0.0660463	-0.199408	0.986249	0.131977	0.915536	0.9928	0.819596	0.95924	0.935972	0.956578	1	0.948213	0.844622	0.999909	0.185031	1	1	1
Bacteria_Firmicutes_Clostridia_Hungateiclostridiaceae__Unclassified	-0.116523	-0.21231	0.390019	0.396562	1.25355	1.19025	0.627312	0.365941	-0.0501757	0.172733	0.167149	1.68511	0.21619	1.89101	1.90499	1.9225	1.95808	1.8941	1.93957	1.88544	1.91524	1.87994	-0.0691487	-0.982053	0.206249	0.20817	0.652043	0.607865	0.331193	0.188671	-0.0266122	0.0901889	0.0889117	0.945132	0.330536	0.837387	0.835894	0.517191	0.545873	0.741805	0.851071	0.978869	0.928477	0.929487	0.999909	0.408652	1	1	1
Unclassified_Ercella	-0.273703	-0.260632	1.32982	0.259555	0.124434	1.50714	0.50338	0.289693	1.36595	0.204353	0	2.80141	0.128209	3.12123	3.12193	3.12534	3.13394	3.12189	3.13002	3.11943	3.11941	3.11847	-0.0977021	-2.03287	0.426055	0.0831393	0.0398145	0.480909	0.161242	0.0925531	0.437883	0.0655102	0	0.925351	0.0883125	0.684928	0.936445	0.969533	0.647615	0.877195	0.929272	0.676795	0.949896	1	0.999909	0.129245	1	1	1
Unclassified_Ruminiclostridium	0.0984328	0.117277	0.117019	-0.0926661	0.995263	0.0808014	0.440217	-0.532295	-0.666593	-0.926772	-0.56655	2.24389	0.194513	2.51074	2.50568	2.52221	2.55372	2.51762	2.53826	2.49726	2.50884	2.49941	0.043867	0.602927	0.0466073	-0.0369824	0.394599	0.0316407	0.174855	-0.209709	-0.26693	-0.369402	-0.226673	0.965283	0.550807	0.963116	0.970729	0.695756	0.974955	0.862296	0.835224	0.791236	0.714261	0.82212	0.999909	0.623773	1	1	1
Anaerocolumna	-0.165507	0.203483	0.219467	0.0178472	0.954473	0.591521	0.445253	-1.06239	0.0495069	-0.380591	0	2.60758	0.144991	2.90924	2.90864	2.91395	2.93334	2.90754	2.91623	2.90382	2.90716	2.90386	-0.0634715	1.40342	0.0754379	0.00613595	0.327553	0.201654	0.153137	-0.364302	0.0170489	-0.130915	0	0.950177	0.179603	0.940801	0.99518	0.747497	0.842728	0.880205	0.720402	0.986608	0.897474	1	0.999909	0.243995	1	1	1
Blautia	0.831355	-0.70698	-0.629316	-0.610842	0.333921	-0.497711	-0.610848	2.55821	-0.213407	-0.333915	1.21035	2.50123	0.198983	2.78243	2.78557	2.79845	2.80843	2.78554	2.82582	2.77667	2.7806	2.77858	0.332379	-3.55297	-0.226175	-0.219288	0.119323	-0.17722	-0.219292	0.9053	-0.0768573	-0.120088	0.435599	0.742749	0.00178229	0.823153	0.828447	0.906102	0.860957	0.828444	0.375115	0.939432	0.905504	0.667372	0.999909	0.00441479	1	1	1
Cellulosilyticum	-1.08301	-0.214236	1.68792	1.15166	1.92382	0.772806	0.96068	0.0560335	1.38306	1.27687	0	2.66651	0.157535	2.97424	2.98418	2.98252	2.99831	2.97345	2.98125	2.96558	2.97486	2.96915	-0.406154	-1.35993	0.567513	0.385923	0.64503	0.257747	0.323086	0.0187953	0.46637	0.429219	0	0.691236	0.196971	0.580035	0.705796	0.530127	0.800637	0.751768	0.98529	0.648669	0.674791	1	0.999909	0.262006	1	1	1
Coprococcus	1.19499	-0.676105	0	0.904585	0.320862	-1.33792	0	1.79462	-1.42898	-1.16693	-1.50903	2.85481	0.124407	3.18109	3.18179	3.18508	3.19357	3.18175	3.19059	3.1757	3.17933	3.17867	0.418589	-5.43463	0	0.284301	0.100739	-0.418943	0	0.562474	-0.449974	-0.367036	-0.474736	0.697015	0.00556278	1	0.79029	0.924605	0.696776	1	0.603821	0.676037	0.732185	0.659733	0.999909	0.0118887	1	1	1
Dorea	0.594585	0.0646365	0	-0.799063	-0.935391	-1.12682	-0.0372201	0.625546	0	0	0.0958359	2.83693	0.162403	3.16082	3.16159	3.17114	3.19861	3.16148	3.177	3.15474	3.15895	3.15811	0.209587	0.398001	0	-0.25274	-0.29497	-0.352284	-0.011773	0.196898	0	0	0.030346	0.840925	0.704404	1	0.808905	0.777957	0.736669	0.990988	0.850408	1	1	0.976775	0.999909	0.751579	1	1	1
Epulopiscium	0.651284	0.0896954	-0.317098	-0.645008	-0.940502	-1.26864	0.0784384	-0.665997	-1.21081	-0.822807	0.302614	2.20312	0.24569	2.44755	2.44006	2.48306	2.4995	2.49225	2.46625	2.43335	2.44514	2.43514	0.29562	0.365076	-0.129557	-0.264341	-0.378767	-0.507558	0.031473	-0.270044	-0.497587	-0.336507	0.124269	0.769219	0.717191	0.897638	0.793024	0.707086	0.614859	0.975066	0.788668	0.621801	0.738442	0.901793	0.999909	0.7629	1	1	1
Lachnoclostridium	0.618325	-0.749559	-0.0101617	-0.65122	-0.138259	1.06779	-0.452039	0.195106	-0.785494	-0.416623	-0.994282	2.37781	0.184592	2.65672	2.65635	2.66597	2.67685	2.66818	2.6999	2.64446	2.65212	2.64836	0.26004	-4.06062	-0.0038249	-0.245156	-0.0518607	0.398899	-0.169418	0.0722643	-0.297034	-0.157091	-0.375433	0.796881	0.00039908	0.996977	0.80826	0.959036	0.693225	0.866779	0.942945	0.768801	0.876387	0.710384	0.999909	0.00116081	1	1	1
Lachnospiraceae_NK4A136_group	1.44403	-1.55853	-0.75427	0.155365	-2.28606	0.0113378	0.0824905	-0.46771	-0.0801842	-0.227418	-1.24024	2.08331	0.264031	2.35161	2.32255	2.3423	2.43327	2.34196	2.36499	2.36625	2.3349	2.32099	0.693145	-5.90283	-0.320745	0.0668939	-0.975986	0.00465951	0.0352229	-0.197764	-0.0338866	-0.0973995	-0.534357	0.492326	7.06684e-07	0.750116	0.947008	0.335087	0.996306	0.972082	0.844257	0.97314	0.922908	0.596128	0.999909	4.46293e-06	1	1	1
Lachnospiraceae_UCG-006	0.833703	0.688132	-0.236819	-1.21831	-0.730978	-2.81458	-1.12783	-0.50458		-1.97192	0	2.89115	0.136484	3.22134	3.22194	3.22519	3.23358	3.22189	3.24122		3.21942	3.21858	0.288363	5.04186	-0.0735156	-0.378131	-0.226647	-0.870423	-0.35005	-0.155676		-0.612509	0	0.800207	0.0371596	0.948087	0.741695	0.841756	0.475842	0.759728	0.890582	1	0.602566	1	0.999909	0.0611476	1	1	1
Roseburia	0.971711	-0.625957	-0.0888856	-0.993287	-1.29477	-1.1106	-1.04734	1.3406	-1.27433	-0.1884	-0.658007	2.55684	0.21236	2.86042	2.85108	2.87728	2.89259	2.85314	2.90377	2.84292	2.84826	2.84666	0.380044	-2.94762	-0.0310744	-0.34839	-0.449997	-0.383947	-0.367085	0.461675	-0.448247	-0.0661454	-0.231151	0.70836	0.00861095	0.975552	0.731589	0.658085	0.705516	0.717836	0.649845	0.659324	0.947991	0.819805	0.999909	0.0173456	1	1	1
Ruminococcus_torques_group	0.580129	-1.67508	0.314669	0.37436	-1.62014	0.219102	1.25574	1.74668	-0.828708	0.0324673	-0.223557	2.46649	0.214616	2.74537	2.75035	2.75274	2.775	2.7546	2.79783	2.73447	2.74563	2.74541	0.235204	-7.80499	0.114618	0.136114	-0.588555	0.0789557	0.455869	0.624297	-0.30306	0.0118251	-0.0814296	0.816132	6.53295e-08	0.909743	0.892916	0.561895	0.937751	0.652759	0.538576	0.764568	0.990667	0.935805	0.999909	5.14562e-07	1	1	1
Unclassified_Lachnospiraceae	1.17464	-1.07741	-0.780234	-0.0287848	0.0488174	-0.374606	-0.889382	0.11944	-0.86842	-0.95871	-0.578363	1.87024	0.268087	2.11159	2.0897	2.11273	2.14087	2.0862	2.22576	2.07393	2.11654	2.07699	0.628069	-4.01886	-0.3695	-0.0137746	0.0231063	-0.174979	-0.426317	0.0536624	-0.418732	-0.452962	-0.278462	0.532936	0.000205372	0.71338	0.989067	0.981661	0.861832	0.671782	0.957427	0.67728	0.652617	0.781854	0.999909	0.000642705	1	1	1
Unclassified_Eubacterium_coprostanoligenes_group	1.9288	-0.189499	-1.46411	-2.22701	-2.73789	-1.42304	-1.73222	-0.789601	-1.7904	-1.76136	-1.06146	2.46473	0.208944	2.73698	2.73598	2.73907	2.80027	2.73274	2.75962	2.7276	2.73586	2.72886	0.782561	-0.906934	-0.534937	-0.813973	-0.99957	-0.508179	-0.633875	-0.286126	-0.656402	-0.643806	-0.388975	0.441538	0.373458	0.597616	0.423663	0.327491	0.615967	0.532158	0.777237	0.51781	0.525806	0.700725	0.999909	0.450243	1	1	1
NK4A214_group	1.40302	-1.06498	-0.761012	-0.34458	0	-0.854231	0	-2.22315	-1.6572	-1.83284	-1.73403	2.81551	0.15817	3.13319	3.13645	3.13558	3.16192	3.1322	3.14031	3.1254	3.12973	3.1288	0.498318	-6.73314	-0.242887	-0.109863	0	-0.270162	0	-0.70794	-0.530237	-0.585622	-0.554216	0.633533	0.000269129	0.815056	0.915601	1	0.794827	1	0.501867	0.612345	0.576514	0.596684	0.999909	0.000827455	1	1	1
UCG-002	0.114386	-1.42789	-0.0317734	-0.194206	-0.247339	1.57665	0.607938	2.28339	0	0.403194	-0.421907	2.74391	0.147938	3.05776	3.05852	3.06189	3.08052	3.05843	3.07935	3.05147	3.05853	3.0551	0.0416874	-9.65199	-0.0103911	-0.0634967	-0.0807796	0.511811	0.198775	0.741517	0	0.131826	-0.1381	0.967658	4.80138e-06	0.991936	0.950759	0.937385	0.621104	0.846857	0.477282	1	0.898022	0.893202	0.999909	2.35368e-05	1	1	1
Unclassified_Oscillospiraceae	1.73046	-1.18736	-0.448629	-0.277348	-1.94413	-1.25957	-1.48575	0.0266204	-1.29045	-1.28159	-1.39661	2.34096	0.224999	2.61935	2.60944	2.63782	2.68102	2.6125	2.66295	2.60367	2.61176	2.60522	0.73921	-5.27716	-0.171275	-0.106286	-0.73702	-0.469808	-0.568708	0.00999661	-0.495627	-0.490698	-0.536081	0.465932	1.30042e-05	0.865239	0.916113	0.467242	0.64213	0.574088	0.992095	0.624026	0.627464	0.596136	0.999909	5.69745e-05	1	1	1
Caproiciproducens	-0.479512	0.562365	0	-0.327171	0.402573	-0.341502	-0.165092	0.656907	0.0540534	-0.921969	0	2.83713	0.177423	3.16082	3.16311	3.21961	3.17395	3.16148	3.16951	3.15474	3.15895	3.15811	-0.169013	3.16964	0	-0.103433	0.125038	-0.107595	-0.05222	0.207258	0.017134	-0.291859	0	0.872411	0.024825	1	0.92164	0.905365	0.918501	0.960375	0.843985	0.986992	0.782116	1	0.999909	0.0435058	1	1	1
Faecalibacterium	-0.00622812	0.24752	-0.307107	0.667127	0.911636	0.426698	0.276675	2.8828	-0.598529	-0.309548	0.514665	2.37922	0.23098	2.65763	2.65958	2.65305	2.6788	2.65886	2.71571	2.64237	2.6903	2.64491	-0.00261771	1.07161	-0.115557	0.250839	0.343618	0.159287	0.104058	1.06153	-0.226512	-0.115061	0.194587	0.997931	0.293381	0.908859	0.803838	0.733795	0.874629	0.917893	0.297853	0.822509	0.909248	0.847173	0.999909	0.367907	1	1	1
Paludicola	1.78485	-0.691787	-1.63963	0	0	-2.21558	0	-0.56306	-1.82611	-2.33348	-0.0493817	2.89369	0.162677	3.21273	3.21062	3.21388	3.22955	3.21058	3.21849	3.20394	3.20809	3.20725	0.616809	-4.25253	-0.510355	0	0	-0.686033	0	-0.174945	-0.569956	-0.727374	-0.0153969	0.56436	0.00807229	0.631528	1	1	0.523202	1	0.867986	0.593361	0.499614	0.988311	0.999909	0.0165944	1	1	1
Ruminococcus	0.477878	-2.19073	0	0	2.95656	0.475239	0	2.84215	0.600453	0.210301	0	2.92686	0.129515	3.2609	3.26158	3.26479	3.27308	3.26154	3.26936	3.25501	3.26404	3.25827	0.163273	-16.9149	0	0	0.905588	0.145196	0	0.869328	0.184471	0.0644298	0	0.88531	0.0034769	1	1	0.460739	0.897868	1	0.476321	0.870655	0.954488	1	0.999909	0.00785542	1	1	1
Subdoligranulum	-0.000324818	1.04944	0	-0.863162	-0.487103	-0.604752	-1.08433	0.0692054	0.162371	1.51834	0	2.76399	0.183209	3.07942	3.08817	3.10155	3.09356	3.08008	3.12727	3.07317	3.07749	3.07663	-0.000117518	5.72809	0	-0.279506	-0.157052	-0.195488	-0.352046	0.0221297	0.0528349	0.49337	0	0.999909	0.000284037	1	0.786174	0.878671	0.849353	0.732906	0.982827	0.959018	0.633566	1	0.999909	0.000854549	1	1	1
Unclassified_Ruminococcaceae	0.680213	-1.10028	-0.730395	0.509523	0.50344	-0.661306	-0.87604	2.30082	-1.1149	-1.08359	-0.602155	2.533	0.174462	2.82394	2.82583	2.83021	2.83966	2.82644	2.86544	2.81722	2.82857	2.82057	0.26854	-6.30673	-0.258644	0.180309	0.177881	-0.232882	-0.309944	0.802954	-0.395746	-0.383088	-0.213487	0.791178	4.71046e-06	0.798691	0.858819	0.860699	0.818343	0.759977	0.431932	0.696701	0.705907	0.833221	0.999909	2.32538e-05	1	1	1
Unclassified_Peptococcaceae	0.999796	-0.0232724	-1.04961	-1.0651	-0.422673	-1.21419	-1.47184	-1.5859	0.0948173	-0.907647	0	2.60937	0.159692	2.90901	2.91294	2.93012	2.93357	2.91214	2.92171	2.9025	2.90819	2.90578	0.383156	-0.145733	-0.360815	-0.365644	-0.144251	-0.413895	-0.505416	-0.542799	0.0326675	-0.3121	0	0.706647	0.885952	0.722958	0.71942	0.887103	0.684446	0.620158	0.594749	0.974344	0.758995	1	0.999909	0.906646	1	1	1
Bacteria_Firmicutes_Clostridia_Peptostreptococcales-Tissierellales__Unclassified	0.502162	-0.148723	-1.15288	-0.43136	0.0288538	-0.18692	-0.458986	-0.866679	0.31931	-0.92884	0	2.54787	0.156647	2.84014	2.84884	2.86767	2.85912	2.84224	2.85087	2.83432	2.83812	2.83711	0.197091	-0.949415	-0.405924	-0.151416	0.0100617	-0.0653768	-0.161488	-0.304005	0.112658	-0.327274	0	0.845849	0.354331	0.689333	0.881244	0.992077	0.948557	0.873414	0.764428	0.911483	0.747039	1	0.999909	0.432728	1	1	1
Acidaminobacter	2.42408	-1.17842	-1.82166	-1.97326	-2.62833	-1.95813	-0.601046	-2.45011	-0.770088	-1.69638	-3.05465	2.32076	0.198822	2.60275	2.58758	2.60493	2.63549	2.60433	2.60521	2.57814	2.5876	2.58137	1.04452	-5.92704	-0.699897	-0.762589	-1.00898	-0.742987	-0.230787	-0.940467	-0.2987	-0.655583	-1.18335	0.304875	1.94613e-06	0.489569	0.451867	0.321328	0.463466	0.819101	0.354746	0.767299	0.51726	0.246282	0.999909	1.08273e-05	1	1	1
Amnipila	1.10911	-0.464036	-0.616628	0	-1.90759	-0.753146	-1.82572	0	-0.877603	0	-0.224894	2.82009	0.169722	3.12658	3.12311	3.12645	3.13613	3.12306	3.13119	3.11688	3.1205	3.11965	0.393287	-2.73409	-0.197221	0	-0.610145	-0.240151	-0.584593	0	-0.281565	0	-0.0720894	0.702362	0.0210451	0.847605	1	0.555377	0.815064	0.571774	1	0.784018	1	0.943952	0.999909	0.0378272	1	1	1
Anaerovorax	1.18395	-0.49357	-0.16248	-0.272581	-1.6547	-0.264798	-1.35053	-1.34036	-0.528942	-0.761791	-1.47142	2.41118	0.174087	2.69864	2.68682	2.70531	2.71019	2.68836	2.69799	2.68384	2.69223	2.68209	0.491025	-2.83519	-0.0602082	-0.101451	-0.61165	-0.0977044	-0.502362	-0.496799	-0.197084	-0.282959	-0.54861	0.627692	0.00893853	0.952469	0.920002	0.546292	0.922946	0.619809	0.623671	0.845355	0.779538	0.58814	0.999909	0.0179539	1	1	1
Eubacterium_brachy_group	2.53903	-1.05539	-1.46169	-1.89437	-2.43974	-2.01918	-2.36395	-2.22718	-1.0131	-1.20991	-2.63568	1.8843	0.237886	2.12794	2.10815	2.13233	2.18241	2.10334	2.12081	2.12186	2.1137	2.10635	1.34747	-4.43654	-0.686902	-0.898596	-1.14416	-0.925208	-1.1239	-1.05015	-0.477459	-0.572411	-1.2513	0.184291	5.48754e-05	0.49552	0.373449	0.25835	0.359584	0.266763	0.299017	0.635248	0.569772	0.217016	0.999909	0.000201401	1	1	1
Family_XIII_AD3011_group	-0.228435	0.101037	0	0.285297	0.330718	-0.491421	-0.646605	-0.203743	-0.0534232	0.473653	0	2.74371	0.169036	3.05741	3.06216	3.09616	3.08041	3.05862	3.06638	3.05112	3.05598	3.0546	-0.0832578	0.597726	0	0.0931686	0.106815	-0.159531	-0.211404	-0.0664441	-0.0175094	0.154992	0	0.93529	0.563313	1	0.92761	0.917048	0.876427	0.836818	0.948334	0.986375	0.879911	1	0.999909	0.635882	1	1	1
Unclassified_Anaerovoracaceae	0.997107	0.1975	-0.344722	-0.248149	-1.62731	-1.51258	-1.47833	-0.271638	-0.847553	-0.757428	0	2.52695	0.17153	2.81404	2.81351	2.82808	2.83029	2.81634	2.83274	2.80693	2.81593	2.80874	0.39459	1.15141	-0.122501	-0.0881993	-0.57541	-0.534424	-0.524911	-0.0958921	-0.30195	-0.26898	0	0.697124	0.262507	0.903667	0.930554	0.571129	0.598661	0.605143	0.924515	0.76566	0.79057	1	0.999909	0.335251	1	1	1
Paraclostridium	-2.05667	4.73851	0	0.38074	2.72519	0	0	0	0.566011	0		2.90919	0.14495	3.24114	3.24182	3.24505	3.25339	3.24178	3.24962	3.2357	3.23932		-0.706957	32.6907	0	0.117446	0.839798	0	0	0	0.174927	0		0.511169	5.03314e-07	1	0.911078	0.439319	1	1	1	0.868	1	1	0.999909	3.29741e-06	1	1	1
Peptostreptococcus	-0.930654	0.505936	0	1.45914	0.54245	0	0.669996	0.676125	0	0	0	2.9269	0.13322	3.2609	3.2645	3.26718	3.27308	3.26154	3.27212	3.25501	3.25909	3.25827	-0.317966	3.79775	0	0.446973	0.16603	0	0.205423	0.206632	0	0	0	0.771359	0.0320535	1	0.685193	0.878692	1	0.850391	0.849527	1	1	1	0.999909	0.0540133	1	1	1
Proteocatella	-0.444646	-0.0746709	1.77069	0	-0.598369	1.97162	0.376431	0.493625	0.550871	0.822446	0	2.72487	0.178347	3.03636	3.03709	3.04279	3.10492	3.0371	3.04586	3.03156	3.03644	3.03354	-0.163181	-0.418684	0.583163	0	-0.196651	0.635001	0.123944	0.162064	0.181712	0.270859	0	0.873335	0.683506	0.571546	1	0.847687	0.538412	0.903595	0.874194	0.859114	0.791515	1	0.999909	0.736002	1	1	1
Romboutsia	-0.195222	-0.829356	0.964028	1.10776	1.11201	0.939116	1.7051	0.610769	0.178582	0.0655619	2.5741	1.3287	0.336644	1.56503	1.53699	1.49647	1.53641	1.70223	1.59481	1.47164	1.49333	1.65312	-0.146927	-2.4636	0.61598	0.720736	0.743088	0.611239	1.00169	0.382972	0.121348	0.0439031	1.55712	0.883651	0.0164536	0.540092	0.473696	0.460147	0.543206	0.320266	0.703009	0.903795	0.965118	0.124373	0.999909	0.0307573	1	1	1
Sporacetigenium	-0.120749	-0.654852	1.37417	1.19773	1.107	0.222266	0.230212	1.95219	0.643382	0.205082	0.0799742	2.13766	0.176783	2.39376	2.39737	2.39704	2.4107	2.38785	2.39817	2.38043	2.37897	2.37728	-0.0564865	-3.70427	0.574066	0.499601	0.461821	0.0921998	0.0964099	0.814034	0.27028	0.0862063	0.033641	0.955258	0.000689035	0.569397	0.620314	0.646913	0.927037	0.923715	0.420834	0.788447	0.931767	0.973344	0.999909	0.00190163	1	1	1
Terrisporobacter	-0.825905	0.10636	1.25938	0.913492	1.77109	1.65691	1.94266	0.900833	0.380636	0.991501	1.54989	1.20037	0.34036	1.40257	1.41719	1.36859	1.38809	1.55285	1.46543	1.31168	1.32847	1.50694	-0.688043	0.312492	0.897909	0.644579	1.2941	1.19366	1.25103	0.614722	0.290189	0.74635	1.0285	0.493766	0.755623	0.372402	0.521368	0.20001	0.236758	0.215212	0.54079	0.772555	0.458029	0.307358	0.999909	0.800138	1	1	1
Unclassified_Peptostreptococcaceae	0.240934	0.0779103	-0.280201	-0.05371	0.198016	0.135864	0.38595	-0.171714	-0.6979	-0.195027	0.742904	1.53264	0.252851	1.74862	1.72611	1.73536	1.75945	1.78105	1.74132	1.70962	1.71501	1.83123	0.157201	0.308127	-0.160241	-0.0311163	0.114106	0.0772192	0.216698	-0.098611	-0.408218	-0.113718	0.405687	0.875632	0.759089	0.873248	0.975284	0.909547	0.938715	0.829204	0.921787	0.684616	0.909854	0.686466	0.999909	0.802597	1	1	1
Sedimentibacter	0.723701	-0.3933	0.204339	-0.044656	-1.26914	-0.289264	0	-0.291483	-0.36516	0	0	2.67152	0.147921	2.98857	2.98102	2.98203	2.99112	2.97848	2.99477	2.972	2.9758	2.97491	0.270895	-2.65886	0.0683734	-0.0149801	-0.425594	-0.0967075	0	-0.0973306	-0.122867	0	0	0.790164	0.0178721	0.946391	0.988245	0.676447	0.924239	1	0.923752	0.903844	1	1	0.999909	0.0328828	1	1	1
Unclassified_TC1	-0.816666	-0.352909	0.857034	0.482626	1.22417	1.28781	0	1.61591	0.604101	1.56885	1.29662	2.74338	0.143207	3.05743	3.05813	3.06806	3.07126	3.05808	3.06802	3.05112	3.06727	3.0546	-0.297686	-2.46433	0.280312	0.157817	0.399005	0.419312	0	0.526695	0.197993	0.51148	0.424481	0.7727	0.0359026	0.785575	0.878085	0.699191	0.684819	1	0.611139	0.84745	0.621327	0.681182	0.999909	0.0596392	1	1	1
Unclassified_Cryptanaerobacter	0.588798	-0.488383	0	-0.214688	0.310169	0.19905	-0.488026	0.0452722	-0.048225	0	0	2.83653	0.125996	3.16082	3.16152	3.16784	3.17363	3.16148	3.16953	3.15489	3.15895	3.15811	0.207577	-3.87618	0	-0.0679065	0.0979119	0.0627199	-0.154366	0.0142836	-0.0152858	0	0	0.842425	0.00820692	1	0.948067	0.925191	0.952027	0.882383	0.989067	0.9883	1	1	0.999909	0.016724	1	1	1
Bacteria_Firmicutes_Incertae_Sedis_DTU014__Unclassified	0.391556	-0.0817564	-0.271551	0.241095	0	0	0.518199	-0.190368	0.93118	-0.118841	0.233533	2.7817	0.139168	3.10223	3.10594	3.10386	3.11257	3.10378	3.1116	3.09393	3.0988	3.097	0.140761	-0.587467	-0.087534	0.0776236	0	0	0.166958	-0.0611801	0.30097	-0.0383507	0.0754062	0.891538	0.573093	0.932398	0.940034	1	1	0.871546	0.952717	0.771111	0.970348	0.941743	0.999909	0.644845	1	1	1
Bacteria_Firmicutes_Limnochordia_Hydrogenispora__Unclassified	-0.769886	0.727372	0.413983	1.25319	0.689035	0.847022	0.104524	0.225201	-0.173451	0.628032	0.982265	2.19768	0.207109	2.45784	2.46998	2.52422	2.48429	2.45549	2.46999	2.44728	2.45795	2.44764	-0.350318	3.51203	0.168434	0.507369	0.272969	0.340952	0.0425677	0.0911751	-0.070875	0.255511	0.401311	0.728261	0.0012779	0.86724	0.615171	0.786528	0.735238	0.966295	0.927889	0.943912	0.799868	0.690703	0.999909	0.00328134	1	1	1
Bacteria_Firmicutes_Negativicutes___Unclassified	-0.162574	-0.180884	0.632681	0.635599	-0.0602702	0.475395	-0.00312934	-0.22107	-0.224778	-0.0274705	0	2.63343	0.175612	2.93461	2.93601	2.97851	2.95497	2.93453	2.94591	2.92727	2.93556	2.93091	-0.0617345	-1.03002	0.215593	0.216484	-0.020235	0.16088	-0.00106639	-0.0750432	-0.0767874	-0.00935784	0	0.951589	0.319324	0.832209	0.831527	0.984123	0.874335	0.999163	0.941172	0.939808	0.992657	1	0.999909	0.39689	1	1	1
Megamonas	0.584085	-0.701398	0	-1.29161	-0.617213	0.335086	0	0.977111	-0.619542	-0.563728	0	2.77223	0.229689	3.08213	3.08284	3.13139	3.11512	3.0828	3.13204	3.07589	3.08836	3.07934	0.210692	-3.05369	0	-0.418965	-0.197105	0.107568	0	0.311973	-0.201419	-0.182533	0	0.83698	0.0109749	1	0.683306	0.84734	0.916276	1	0.760895	0.844047	0.858485	1	0.999909	0.02149	1	1	1
Anaerospora	-1.11877	0.240502	0.466649	0	1.67051	1.42263	0	1.22286	1.39286	0	0	2.92682	0.125369	3.26131	3.26158	3.26479	3.27308	3.26154	3.26934	3.25621	3.25909	3.25827	-0.382246	1.91835	0.143086	0	0.511673	0.434644	0	0.374041	0.427754	0	0	0.739074	0.195083	0.899337	1	0.659776	0.706222	1	0.744305	0.710486	1	1	0.999909	0.259987	1	1	1
Pelosinus	2.06211	-0.751463	-1.74039	-1.80229	-1.63576	-1.55861	-1.77905	-2.21108	-1.80257	-2.50169	0.305331	2.37488	0.236829	2.63762	2.62875	2.62437	2.66746	2.62899	2.64606	2.61512	2.62051	2.61556	0.8683	-3.17302	-0.659835	-0.685607	-0.623296	-0.584306	-0.676705	-0.83561	-0.689286	-0.954657	0.116737	0.391903	0.00339437	0.514232	0.498057	0.537649	0.563243	0.503612	0.409769	0.49577	0.347137	0.907822	0.999909	0.00770049	1	1	1
Sporomusa	0.215277	-0.263836	0	-1.0687	0.174761	0.521737	0.110569	0.0573908	-0.0687974	-0.830565	-1.15185	2.56744	0.193702	2.86396	2.86244	2.88543	2.88676	2.91064	2.8773	2.8582	2.86008	2.85867	0.083849	-1.36207	0	-0.373352	0.0605668	0.180734	0.0379879	0.0199461	-0.0240702	-0.290399	-0.402933	0.934102	0.18998	1	0.713247	0.952372	0.858596	0.970115	0.984306	0.981061	0.77483	0.691743	0.999909	0.255126	1	1	1
Unclassified_Sporomusaceae	1.17236	-0.201883	-0.334832	-0.448425	-1.77752	-0.897091	0	-0.596864	-0.668959	-1.36319	0	2.54665	0.152957	2.8489	2.84299	2.85989	2.85444	2.84004	2.85188	2.83584	2.83731	2.8363	0.460354	-1.31986	-0.117531	-0.15773	-0.621533	-0.31428	0	-0.209288	-0.235894	-0.480451	0	0.650228	0.20179	0.907612	0.876251	0.541269	0.756564	1	0.83634	0.815914	0.63612	1	0.999909	0.2674	1	1	1
Syntrophomonas	0.605714	-0.205963	0	-0.577307	-0.712124	0.176693	0	-0.767136	0.200231	-0.561515	0	2.64682	0.152061	2.95568	2.95148	2.97325	2.96778	2.95099	2.96065	2.94545	2.94958	2.94739	0.228846	-1.35447	0	-0.195599	-0.239511	0.0595373	0	-0.259111	0.0679796	-0.190371	0	0.821888	0.194405	1	0.847386	0.813751	0.953261	1	0.798854	0.946644	0.851413	1	0.999909	0.259577	1	1	1
Cetobacterium	-0.0639151	0.038478	-0.588728	0.630357	-1.01531	0.427514	0.927272	1.14434	0.613183	0.909877	0.534992	1.67209	0.333518	1.89236	1.9189	1.99506	1.93071	1.9443	2.00044	1.90529	1.88845	1.87964	-0.0382246	0.11537	-0.311107	0.3285	-0.508911	0.221428	0.476917	0.572046	0.321831	0.481813	0.284625	0.96965	0.90858	0.756917	0.743804	0.612888	0.825594	0.635346	0.569665	0.748823	0.631886	0.77702	0.999909	0.919984	1	1	1
Fusobacterium	1.00328	0.790792	0	0	-2.46742	-1.93529	-0.455589	0.128504	-1.03106	-2.02105	-0.190432	2.68619	0.172837	2.99362	3.00394	3.00859	3.01249	2.9943	3.0289	2.98867	2.99375	2.99156	0.373494	4.57535	0	0	-0.820125	-0.642423	-0.152152	0.0424259	-0.34499	-0.675092	-0.0636565	0.7148	0.000520525	1	1	0.426927	0.531765	0.881403	0.966804	0.73562	0.511447	0.950212	0.999909	0.00146542	1	1	1
Gemmatimonas	-1.45404	0.280284	1.49	1.01471	1.90618	2.35053	1.54596	0.923084	0.853752	1.53932	0	2.37737	0.19131	2.66119	2.65645	2.69264	2.68527	2.65687	2.66947	2.64414	2.66256	2.64795	-0.611617	1.46508	0.5599	0.381978	0.707922	0.875343	0.581874	0.345792	0.322884	0.578135	0	0.545907	0.154449	0.580164	0.705467	0.48506	0.389108	0.565479	0.732179	0.74927	0.567964	1	0.999909	0.211876	1	1	1
Unclassified_Gemmatimonadaceae	0.195975	0.536384	0.363232	0.51554	-0.454409	-0.808612	0.845004	-0.294786	-0.169961	-1.04043	-0.855205	1.58171	0.27568	1.77869	1.77513	1.88283	1.8469	1.81335	1.83472	1.80099	1.79095	1.76728	0.1239	1.94568	0.204213	0.290423	-0.241344	-0.43782	0.465992	-0.160671	-0.0943711	-0.580934	-0.48391	0.90183	0.0566304	0.838915	0.772546	0.810155	0.663171	0.642997	0.872921	0.925145	0.563575	0.630304	0.999909	0.088022	1	1	1
Bacteria_Gemmatimonadota_S0134_terrestrial_group___Unclassified	0.528445	-0.677173	-0.252681	-1.05421	1.19348	-0.602286	-0.287148	0	0.340534	0.322731	0	2.74395	0.14414	3.05803	3.05875	3.06334	3.08096	3.06301	3.06699	3.05174	3.06178	3.05522	0.192586	-4.69802	-0.0826287	-0.344652	0.389601	-0.195486	-0.0937468	0	0.111587	0.105406	0	0.851138	0.000844098	0.935777	0.737494	0.705	0.848927	0.927162	1	0.913359	0.918138	1	0.999909	0.0022846	1	1	1
Unclassified_Hydrogenedensaceae	0.989963	-0.193989	0	-0.759729	0	-0.540819	0.163278	0	0.0734851	-0.62706	0	2.873	0.126691	3.20124	3.20292	3.2052	3.21364	3.20374	3.20982	3.19523	3.2	3.19855	0.344574	-1.5312	0	-0.237199	0	-0.168289	0.0509649	0	0.0229984	-0.195956	0	0.744435	0.186282	1	0.821915	1	0.872952	0.961327	1	0.982541	0.852359	1	0.999909	0.251153	1	1	1
Unclassified_Latescibacteraceae	-0.90696	0.473633	0	1.3656	1.38631	-0.475032	0.139753	2.30546	1.19033	0	0	2.83668	0.140818	3.16082	3.1686	3.17299	3.17339	3.16148	3.17086	3.15474	3.15895	3.15811	-0.319726	3.36345	0	0.43098	0.436909	-0.149692	0.0442049	0.727076	0.377316	0	0	0.760016	0.0151647	1	0.681536	0.677463	0.885912	0.966176	0.494558	0.718925	1	1	0.999909	0.0287309	1	1	1
Bacteria_MBNT15_delta_proteobacterium_WX152___Unclassified	0.104545	0.70147	-0.336486	0.141752	-0.66904	0.0766706	-0.263261	-0.286048	-0.702326	-0.998691	0	2.06304	0.178545	2.30965	2.30218	2.33488	2.33299	2.30891	2.3142	2.29871	2.3012	2.29616	0.0506753	3.92883	-0.145687	0.0615731	-0.286541	0.0328636	-0.11402	-0.123606	-0.30553	-0.433986	0	0.95983	0.000320576	0.884882	0.951202	0.775907	0.973943	0.909779	0.902232	0.761508	0.666574	1	0.999909	0.000948201	1	1	1
Bacteria_MBNT15_Deltaproteobacteria_bacterium_CSP1-8___Unclassified	0.185854	-0.286081	0.300016	0.559753	1.6291	-0.327012	0.607109	-0.453916	-0.496551	0.21213	0	2.37928	0.162886	2.66506	2.66604	2.66547	2.67637	2.65605	2.67324	2.64594	2.65177	2.64997	0.0781135	-1.75633	0.112574	0.209956	0.611185	-0.122185	0.228576	-0.1698	-0.187665	0.0799953	0	0.938314	0.0903703	0.911201	0.835278	0.546189	0.903657	0.820921	0.866433	0.852543	0.936831	1	0.999909	0.131978	1	1	1
Bacteria_Methylomirabilota_Methylomirabilia_Rokubacteriales__Unclassified	0.569222	-0.0652013	0.244255	-0.0370689	0.384655	-1.60076	-0.11538	0.588079	-0.345934	-0.474018	0.249498	2.2729	0.168595	2.53867	2.54991	2.56651	2.56021	2.5383	2.54833	2.53186	2.53372	2.53252	0.250439	-0.386734	0.0962138	-0.0145373	0.149875	-0.625246	-0.0454555	0.23077	-0.136632	-0.187084	0.0985177	0.8039	0.701595	0.92397	0.988494	0.881834	0.536386	0.964036	0.819009	0.892205	0.852814	0.922155	0.999909	0.749723	1	1	1
Unclassified_WX65	-1.53439	2.02634	0.351623	0.458941	0.578018	0.119871	-0.0486143	0.334909	0.221502	0.295581	0	2.24168	0.166023	2.50296	2.50362	2.52663	2.53512	2.51079	2.51273	2.49489	2.51166	2.49804	-0.68448	12.2051	0.140482	0.183311	0.22877	0.047284	-0.0193622	0.133285	0.0887824	0.117684	0	0.498451	8.82675e-14	0.889133	0.855676	0.820459	0.962572	0.984669	0.894777	0.929791	0.907032	1	0.999909	4.43843e-12	1	1	1
Candidatus_Moduliflexus	-0.105897	-0.0823549	0.247462	1.20211	-0.0415834	0.410092	-0.442901	0.54103	0.049374	-0.653749	0	2.74354	0.133797	3.06176	3.06106	3.06184	3.07301	3.06016	3.06667	3.05204	3.05576	3.05489	-0.0385987	-0.615522	0.0808234	0.39271	-0.0135812	0.13345	-0.144731	0.176423	0.0161774	-0.21394	0	0.970053	0.553455	0.937351	0.703673	0.98946	0.896774	0.888112	0.863868	0.987446	0.835362	1	0.999909	0.625761	1	1	1
Bacteria_Myxococcota_bacteriap25___Unclassified	0.202837	0.512966	-0.374115	0.0542034	0.238211	-0.655312	0.158712	-0.212295	-0.488409	-0.621719	0	2.10239	0.17687	2.35026	2.35789	2.36558	2.38241	2.3596	2.37419	2.34469	2.34927	2.34355	0.0964791	2.90023	-0.15918	0.0229881	0.100699	-0.275062	0.0672622	-0.0894179	-0.208304	-0.264643	0	0.923634	0.00609744	0.874349	0.981777	0.920305	0.78472	0.946717	0.929207	0.836075	0.792678	1	0.999909	0.0128358	1	1	1
Anaeromyxobacter	0.221676	-0.112456	-0.661969	0.0707975	1.05515	-0.695931	1.2991	0.159581	-0.230222	0.0530605	0	1.96643	0.233705	2.2047	2.21758	2.24856	2.26659	2.21846	2.22729	2.19104	2.20362	2.191	0.11273	-0.481189	-0.300254	0.0319255	0.469257	-0.307039	0.585586	0.0716478	-0.105075	0.0240788	0	0.910746	0.632714	0.765366	0.974673	0.641152	0.76023	0.561079	0.9432	0.916784	0.980896	1	0.999909	0.697378	1	1	1
Unclassified_Myxococcaceae	-0.887521	0.768964	0.880145	0.438446	1.11943	0.716622	-0.0220804	0.310684	0.350819	-0.0816655	0	2.37682	0.151991	2.65324	2.655	2.66017	2.67218	2.65947	2.67082	2.64974	2.65164	2.64805	-0.373407	5.05928	0.331724	0.16514	0.420813	0.268179	-0.00830255	0.116325	0.132397	-0.030798	0	0.711762	2.59717e-05	0.742659	0.870064	0.677223	0.7906	0.993437	0.908256	0.895652	0.975657	1	0.999909	0.000104035	1	1	1
Bacteria_Myxococcota_Polyangia___Unclassified	0.264292	0.156099	-0.0541054	0.0922963	0.155998	0.294034	0.769706	-0.18784	-0.623604	-0.826408	0	2.56696	0.133551	2.86957	2.8642	2.86947	2.876	2.86293	2.87378	2.85536	2.86021	2.85909	0.102959	1.16883	-0.0188549	0.0322241	0.0543647	0.102237	0.268853	-0.0653635	-0.218398	-0.288932	0	0.919134	0.25772	0.985164	0.974648	0.957243	0.919699	0.7911	0.948605	0.829576	0.775934	1	0.999909	0.331489	1	1	1
Bacteria_Myxococcota_Polyangia_Blfdi19__Unclassified	-0.959702	1.04789	-0.75159	0.193078	1.00194	0.138462	0.415025	0.992335	0.966983	0.161597	0	2.64777	0.178993	2.95193	2.9518	3.00569	2.96855	2.95746	2.96022	2.94442	2.95266	2.94803	-0.362457	5.85434	-0.25461	0.0654102	0.333349	0.046643	0.140331	0.335224	0.328412	0.0547293	0	0.722424	4.18717e-05	0.802726	0.948772	0.743811	0.963457	0.890397	0.742426	0.747461	0.957128	1	0.999909	0.000157807	1	1	1
Haliangium	0.359707	0.454574	-0.107869	-0.0933968	0.0950987	-0.715409	0.927546	-0.199566	-0.755253	-0.814511	0	2.07256	0.163235	2.32223	2.3297	2.33612	2.33829	2.31822	2.33136	2.31683	2.31341	2.31072	0.173556	2.78479	-0.0464506	-0.0400897	0.040708	-0.305954	0.400112	-0.0856006	-0.325985	-0.352083	0	0.863089	0.00814432	0.963182	0.968221	0.967731	0.761226	0.691203	0.932211	0.746135	0.726624	1	0.999909	0.0166448	1	1	1
Unclassified_Nannocystaceae	1.18109	-0.669615	0.0710031	-2.08142	0	-0.837666	-1.8851	-0.849829	0	-0.733183	-0.372819	2.90931	0.156144	3.24114	3.24182	3.24505	3.28368	3.24178	3.24962	3.23521	3.23932	3.23849	0.405969	-4.28846	0.0219069	-0.642055	0	-0.2551	-0.581502	-0.261516	0	-0.226339	-0.115121	0.754493	0.145844	0.986056	0.636637	1	0.84099	0.664688	0.83716	1	0.858296	0.927033	0.999909	0.202448	1	1	1
Bacteria_Myxococcota_Polyangia_Polyangiales__Unclassified	1.58731	-0.79784	-1.42016	-0.816415	0.211057	-1.78297	-0.0894462	-0.9804	-0.173146	0	0	2.71303	0.134909	3.02175	3.02199	3.02656	3.03622	3.02233	3.03248	3.01464	3.01904	3.01817	0.58507	-5.91393	-0.469978	-0.270158	0.0697347	-0.587235	-0.0295951	-0.3233	-0.0574351	0	0	0.569339	7.09814e-05	0.646796	0.791629	0.945553	0.567931	0.976877	0.752033	0.955144	1	1	0.999909	0.00024879	1	1	1
Unclassified_BIrii41	-0.498835	0.490834	0.389956	0.564376	0.413465	0.319032	0.813827	0.434333	0.386076	0.182516	0.983552	2.42087	0.185104	2.70907	2.70625	2.7211	2.73315	2.72355	2.71689	2.69393	2.69834	2.69628	-0.206056	2.65166	0.143945	0.208546	0.151947	0.116727	0.298811	0.159864	0.143313	0.06764	0.364781	0.838485	0.0139673	0.886746	0.836563	0.880499	0.908048	0.767656	0.874326	0.887239	0.946633	0.71847	0.999909	0.0267516	1	1	1
Phaselicystis	-0.297974	0.47871	0.132926	0.120379	0.205652	-0.207694	0.315882	0.062041	0.658211	0.842517	0	2.5096	0.16169	2.80271	2.80352	2.81352	2.81658	2.80307	2.809	2.79232	2.80939	2.79516	-0.118734	2.96066	0.0474276	0.0429385	0.0730942	-0.0737396	0.112692	0.0220866	0.235722	0.299894	0	0.906615	0.00746249	0.962621	0.966156	0.942423	0.941915	0.911345	0.982587	0.815932	0.767207	1	0.999909	0.0154313	1	1	1
Pajaroellobacter	-1.62283	0.353418	0.0642555	0.818417	2.88838	1.86114	1.1042	0.249031	1.31189	4.20762	0	2.72416	0.127041	3.0363	3.03905	3.04046	3.05105	3.03703	3.04552	3.03202	3.03434	3.03347	-0.595716	2.78192	0.0211625	0.2693	0.949982	0.609999	0.363579	0.0817696	0.432678	1.38667	0	0.564603	0.0193866	0.983532	0.793174	0.364516	0.55547	0.723741	0.936443	0.674431	0.195676	1	0.999909	0.0352073	1	1	1
Polyangium	0.264151	0.1691	0	-0.433622	-0.412726	-0.276173	-0.105079	0.726571	0.128928	-0.804628	0	2.85482	0.125398	3.18162	3.18179	3.18598	3.19357	3.18297	3.18973	3.17508	3.17924	3.1784	0.092528	1.34851	0	-0.136283	-0.129545	-0.0864779	-0.0330129	0.227784	0.0406062	-0.253088	0	0.930728	0.248789	1	0.898182	0.90318	0.935242	0.975246	0.830984	0.969556	0.812675	1	0.999909	0.320591	1	1	1
Unclassified_Polyangiaceae	-1.42092	0.877947	1.23918	1.43823	0.359939	0.519122	1.14887	-0.479336	1.67658	0.27896	0	2.58943	0.154431	2.89005	2.90214	2.89957	2.90394	2.88814	2.8988	2.88103	2.88466	2.88375	-0.548739	5.68505	0.428776	0.495573	0.124135	0.178765	0.397788	-0.165356	0.581937	0.0967044	0	0.59032	2.68467e-05	0.67347	0.626541	0.902664	0.860235	0.695737	0.870614	0.568247	0.924092	1	0.999909	0.000106929	1	1	1
Sandaracinus	2.97139	-2.54924	-2.62054	-0.660154	-4.77171	-1.82086		-3.32955	0	-3.57162	0	2.92681	0.123408	3.2609	3.26158	3.26479	3.27308		3.26934	3.25501	3.25909	3.25827	1.01523	-20.657	-0.803626	-0.202403	-1.46157	-0.556313		-1.01842	0	-1.09589	0	0.495188	0.0307945	0.569042	0.872864	0.381998	0.676803	1	0.494191	1	0.470893	1	0.999909	0.0523955	1	1	1
Unclassified_Sandaracinaceae	0.992055	-0.441713	-0.350594	-0.11079	-0.111614	-0.714489	0.377018	-1.11083	-0.928288	0	-0.9386	2.45065	0.171974	2.73338	2.73545	2.73332	2.75087	2.72727	2.73796	2.71853	2.72258	2.72163	0.404813	-2.56848	-0.128264	-0.0405013	-0.0408348	-0.259731	0.13824	-0.405714	-0.341467	0	-0.344866	0.689058	0.0165724	0.898966	0.968015	0.967752	0.797198	0.891158	0.688404	0.735606	1	0.733079	0.999909	0.0308969	1	1	1
Bacteria_Myxococcota_Polyangia_UASB-TL25__Unclassified	0.528992	-0.538184	-0.0809412	0.0760983	0.414266	1.06799	0.219982	-0.353262	-0.360301	0	0	2.64706	0.162606	2.95428	2.95934	2.96561	2.96598	2.96305	2.96743	2.94387	2.94837	2.94748	0.199841	-3.30975	-0.0273979	0.0257147	0.13969	0.36008	0.0742418	-0.119047	-0.12239	0	0	0.844289	0.00476272	0.978504	0.979824	0.890763	0.723807	0.941799	0.906818	0.904215	1	1	0.999909	0.0102728	1	1	1
Bacteria_Nitrospinota_P9X2b3D02___Unclassified	0.530179	0.434055	-0.0865357	0.296337	-1.27811	-0.477718	-0.454969	-0.517549	-1.10626	-0.236504	0	1.79443	0.204635	2.00223	1.99547	2.03869	2.01153	2.00146	2.01099	2.01369	1.9889	1.98363	0.295459	2.12112	-0.0432197	0.148505	-0.626926	-0.23749	-0.227318	-0.25736	-0.549372	-0.118912	0	0.76882	0.0386985	0.965692	0.882518	0.533451	0.81321	0.821068	0.797917	0.585102	0.905803	1	0.999909	0.0630875	1	1	1
Bacteria_Nitrospirota_4-29-1___Unclassified	0.428514	-0.285271	0.00599832	-0.0490406	0.0869693	0.564013	1.14787	0.000243198	-0.228019	-0.67266	0	2.38287	0.164317	2.66275	2.67507	2.66789	2.67407	2.66259	2.68575	2.65061	2.65562	2.65463	0.179831	-1.7361	0.00225268	-0.0183324	0.0325985	0.210919	0.43111	9.05512e-05	-0.0860252	-0.253297	0	0.858628	0.0939462	0.998219	0.985508	0.974235	0.834534	0.669811	0.999928	0.932081	0.801958	1	0.999909	0.136067	1	1	1
Nitrospira	0.834086	0.46476	-0.720452	-0.406153	-0.725421	-0.983487	0.0644987	-0.537726	-0.796246	-1.41082	-1.54512	1.63236	0.257151	1.84905	1.83125	1.89304	1.89016	1.86904	1.86105	1.83008	1.88349	1.83075	0.510971	1.80735	-0.389633	-0.22179	-0.383204	-0.520321	0.0345089	-0.288937	-0.435087	-0.749045	-0.843984	0.611417	0.0761785	0.698312	0.825299	0.703045	0.604928	0.972596	0.773716	0.665202	0.457022	0.402334	0.999909	0.113862	1	1	1
Bacteria_Nitrospirota_Thermodesulfovibrionia___Unclassified	0.10288	0.405138	0.300529	0.974318	0.56164	-0.506293	0.264338	-0.0123379	-0.597388	-0.680267	-0.944221	1.68222	0.252451	1.87542	1.87644	1.91485	1.92899	1.92715	1.94882	1.90471	1.91341	1.86634	0.0611569	1.60482	0.160247	0.519238	0.293307	-0.262466	0.137165	-0.00633096	-0.313637	-0.355526	-0.505921	0.95146	0.114366	0.873285	0.605717	0.770412	0.793961	0.891411	0.994972	0.755005	0.723581	0.614971	0.999909	0.16214	1	1	1
Bacteria_Patescibacteria____Unclassified	-0.663808	1.02511	0.292434	0.526886	0.58242	-0.0648777	-0.755434	-0.779566	0.0240006	1.23999	0	2.14754	0.207405	2.39767	2.39763	2.44147	2.43929	2.40662	2.42074	2.39952	2.43274	2.39281	-0.309101	4.94256	0.121966	0.219753	0.238553	-0.0265969	-0.313898	-0.322037	0.0100022	0.50971	0	0.758979	1.68434e-05	0.903586	0.827272	0.812768	0.978924	0.755361	0.749237	0.992073	0.613282	1	0.999909	7.1559e-05	1	1	1
Bacteria_Patescibacteria_ABY1___Unclassified	1.32845	-0.274083	-1.00799	0	1.16816	-1.42828	-1.37963	-1.20743	0	0	0	2.87299	0.12489	3.20261	3.20193	3.2052	3.21364	3.20241	3.20993	3.19523	3.19939	3.19855	0.462393	-2.1946	-0.314739	0	0.364458	-0.444445	-0.43081	-0.376156	0	0	0	0.663223	0.0796334	0.76567	1	0.730422	0.675299	0.684546	0.722234	1	1	1	0.999909	0.11777	1	1	1
Bacteria_Patescibacteria_ABY1_Candidatus_Falkowbacteria__Unclassified	0.757653	0.0453873	-0.660349	0.0105351	-1.36691	-0.299947	-0.461631	0.538425	-0.453622	-0.982477	0	2.22011	0.180376	2.49315	2.49284	2.50938	2.50414	2.47848	2.49753	2.47229	2.47724	2.47355	0.341268	0.251626	-0.264865	0.00422613	-0.54472	-0.11978	-0.186256	0.215583	-0.183482	-0.396602	0	0.735002	0.802845	0.792712	0.996653	0.589501	0.905362	0.853351	0.830601	0.855509	0.694139	1	0.999909	0.839992	1	1	1
Bacteria_Patescibacteria_ABY1_Candidatus_Kerfeldbacteria__Unclassified	2.33785	-0.844628	-1.79134	-1.50302	-2.45464	-0.588265	-1.57472	-1.43276	-1.83613	-2.50812	0	2.74374	0.171025	3.05956	3.06044	3.06154	3.11607	3.05858	3.06638	3.05247	3.05547	3.0546	0.852067	-4.93862	-0.58549	-0.491111	-0.801764	-0.188784	-0.514854	-0.467248	-0.601524	-0.820861	0	0.416274	0.000803758	0.572604	0.635101	0.443343	0.85445	0.61906	0.651428	0.562334	0.432929	1	0.999909	0.00218385	1	1	1
Bacteria_Patescibacteria_ABY1_Candidatus_Komeilibacteria__Unclassified	3.69083	-0.132547	0	-3.648	-3.558	-4.7726	-3.41487	-2.7733	-2.69564	-4.02213	0	2.81815	0.129109	3.14042	3.14145	3.14489	3.15342	3.14615	3.14916	3.1343	3.13865	3.13768	1.30967	-1.02663	0	-1.16125	-1.13136	-1.51347	-1.08541	-0.880647	-0.860047	-1.28148	0	0.238218	0.34419	1	0.289646	0.301088	0.180927	0.319412	0.412391	0.422792	0.247317	1	0.999909	0.421813	1	1	1
Bacteria_Patescibacteria_ABY1_Candidatus_Kuenenbacteria__Unclassified	0.021985	-0.154638	0.477411	-0.309021	0.417045	0.130645	0.113149	-0.648542	0.913005	-0.0445728	0	2.68733	0.136259	2.99644	2.99615	3.00951	3.00887	2.99742	3.00456	2.98899	2.99433	2.99255	0.00818096	-1.13488	0.159326	-0.103139	0.138576	0.04342	0.0377489	-0.215853	0.305456	-0.0148858	0	0.993607	0.278585	0.876062	0.919556	0.892084	0.966081	0.970509	0.832728	0.765253	0.988368	1	0.999909	0.353782	1	1	1
Bacteria_Patescibacteria_ABY1_Candidatus_Magasanikbacteria__Unclassified	1.30977	0.0586768	-1.18036	-0.376236	-0.907629	0	0	-0.249338	0	-1.32289	0	2.8192	0.131268	3.14285	3.14403	3.14953	3.1542	3.14223	3.15031	3.13545	3.13976	3.13884	0.464589	0.447001	-0.375568	-0.119667	-0.28818	0	0	-0.0791472	0	-0.421334	0	0.654608	0.666729	0.717	0.907698	0.780535	1	1	0.93886	1	0.684604	1	0.999909	0.72126	1	1	1
Bacteria_Patescibacteria_Berkelbacteria___Unclassified	-0.209648	-0.0220582	-0.565583	0.193776	0.800609	0.396605	0.0955927	0.251836	0.101831	-0.392215	0	2.64758	0.181722	2.95061	2.95224	2.97837	3.00454	2.95248	2.96161	2.9457	2.9486	2.9477	-0.0791849	-0.121384	-0.191683	0.0656369	0.268808	0.132002	0.0323771	0.0850333	0.0345693	-0.133017	0	0.938006	0.905112	0.850743	0.948595	0.791998	0.896861	0.974628	0.933439	0.972911	0.896073	1	0.999909	0.919984	1	1	1
Bacteria_Patescibacteria_CPR2___Unclassified	0.0461522	0.968951	-0.421267	0.0345055	-0.255122	-0.181761	-0.748983	-0.877891	-0.829193	-0.231747	-0.259713	1.92206	0.218077	2.14423	2.14923	2.20016	2.18431	2.15091	2.16696	2.13439	2.14562	2.13225	0.0240119	4.44316	-0.196465	0.0160548	-0.115956	-0.0832122	-0.348216	-0.405127	-0.388492	-0.108009	-0.121802	0.980947	5.5394e-05	0.845111	0.98726	0.908192	0.934044	0.729266	0.687262	0.699444	0.914458	0.903586	0.999909	0.000201663	1	1	1
Bacteria_Patescibacteria_Dojkabacteria___Unclassified	0.624732	-0.445626	-1.01762	-0.682973	-0.00701423	-0.444103	0.163115	-0.435034	0.444837	-0.0879327	0.132104	2.42104	0.197731	2.70063	2.70496	2.72589	2.76237	2.71325	2.72369	2.69399	2.69718	2.69623	0.258043	-2.2537	-0.376809	-0.25249	-0.00257319	-0.160769	0.060118	-0.159722	0.165122	-0.0326017	0.0489958	0.798574	0.0336222	0.709627	0.802813	0.997968	0.873621	0.952559	0.874436	0.870231	0.974262	0.961328	0.999909	0.0565208	1	1	1
Bacteria_Patescibacteria_Gracilibacteria___Unclassified	0.476212	0.03244	-0.720026	-0.0114601	-0.518902	-1.07171	-0.501256	0.198618	0.913901	0.0863424	0	2.79958	0.125957	3.12106	3.12058	3.12393	3.1344	3.12139	3.12867	3.11371	3.1181	3.11712	0.170101	0.257549	-0.230699	-0.00367242	-0.166105	-0.341919	-0.160588	0.0634831	0.293508	0.0276907	0	0.870521	0.805361	0.825213	0.997189	0.87353	0.74407	0.877688	0.951444	0.779021	0.978807	1	0.999909	0.841368	1	1	1
Bacteria_Patescibacteria_Microgenomatia_Candidatus_Collierbacteria__Unclassified	-0.0524002	0.203858	0	-0.595549	-1.06004	1.76107	0	0.25566	0	-0.555632	0	2.90922	0.148156	3.24135	3.24182	3.24505	3.27531	3.24178	3.24964	3.23521	3.23932	3.23849	-0.0180118	1.37597	0	-0.183708	-0.326663	0.53768	0	0.0786733	0	-0.171527	0	0.98676	0.262558	1	0.865958	0.765386	0.628124	1	0.942246	1	0.874726	1	0.999909	0.335251	1	1	1
Bacteria_Patescibacteria_Microgenomatia_Candidatus_Pacebacteria__Unclassified	1.55678	-0.481168	-0.841729	-1.2641	-2.1276	-0.789725	-1.56191	-1.14966	-0.657974	-1.13876	0	2.68565	0.128198	2.99823	2.9946	2.99812	3.00685	2.9946	3.00298	2.98886	2.99196	2.99075	0.579667	-3.75332	-0.280742	-0.422126	-0.709645	-0.262642	-0.521575	-0.38284	-0.220142	-0.380605	0	0.572861	0.00275425	0.78369	0.680397	0.491484	0.797281	0.611457	0.708534	0.829461	0.710148	1	0.999909	0.00641461	1	1	1
Bacteria_Patescibacteria_Microgenomatia_Candidatus_Woesebacteria__Unclassified	0.270101	0.0641324	-0.471016	-0.0172738	0.219557	-0.212127	-0.403585	0.306237	0.239061	1.33079	0	2.74068	0.148135	3.05397	3.06008	3.05616	3.06517	3.05385	3.061	3.04572	3.05008	3.04921	0.0985524	0.432932	-0.154231	-0.00564487	0.0718407	-0.0692054	-0.132156	0.100045	0.0784909	0.436314	0	0.923441	0.674253	0.880496	0.995607	0.944145	0.94619	0.897482	0.922286	0.938986	0.671878	1	0.999909	0.728277	1	1	1
Unclassified_Candidatus_Woesebacteria_bacterium_GW2011_GWF1_31_35	0.273338	0.519385	0	-0.841675	-0.207307	0.294607	0	0	0.00891273	-0.12087	0	2.94456	0.123681	3.28057	3.28124	3.28444	3.29268	3.28121	3.28896	3.27474	3.27878	3.27795	0.0928282	4.19938	0	-0.256511	-0.0631177	0.0894732	0	0	0.00272166	-0.0368645	0	0.941073	0.148827	1	0.840147	0.959871	0.943191	1	1	0.998267	0.976542	1	0.999909	0.204966	1	1	1
Bacteria_Patescibacteria_Parcubacteria___Unclassified	0.232948	0.0195343	0.000537336	0.284619	0.233883	0.409511	0.0325281	-0.135519	-0.648117	0.128925	0.859455	2.31385	0.166219	2.58825	2.58404	2.59054	2.5959	2.60881	2.60497	2.57323	2.57959	2.57727	0.100676	0.117521	0.000207605	0.110145	0.0902835	0.157753	0.0124686	-0.0520232	-0.251869	0.0499787	0.333475	0.920501	0.907257	0.999836	0.913053	0.928683	0.875745	0.990137	0.958867	0.802919	0.960482	0.741175	0.999909	0.919984	1	1	1
Unclassified_Candidatus_Adlerbacteria_bacterium_GW2011_GWC1_50_9	0.503971	-0.713763	0	1.09697	0	-1.22331	0.754941	0	0	0	-0.383214	2.92702	0.144903	3.26274	3.26158	3.26479	3.27806	3.27343	3.26934	3.25501	3.25909	3.25827	0.172179	-4.92581	0	0.33633	0	-0.373182	0.230627	0	0	0	-0.117613	0.874257	0.0160355	1	0.758774	1	0.733822	0.832437	1	1	1	0.913807	0.999909	0.0300558	1	1	1
Bacteria_Patescibacteria_Parcubacteria_Candidatus_Kaiserbacteria__Unclassified	-0.549647	0.335862	0.37961	0.809649	1.90067	0.56823	-0.379626	0.376044	0.915747	0.305239	3.01916	2.1787	0.201069	2.44666	2.4361	2.4369	2.50301	2.43441	2.45011	2.42071	2.443	2.42479	-0.252283	1.67038	0.155155	0.332354	0.779951	0.227019	-0.155941	0.15348	0.378297	0.124944	1.24512	0.802298	0.103764	0.877591	0.741604	0.440662	0.82173	0.876975	0.878901	0.707495	0.901283	0.221359	0.999909	0.148446	1	1	1
Unclassified_Candidatus_Lloydbacteria_bacterium_RIFOXYC12_FULL_46_25	-0.00254252	1.04499	0	0.435456	-0.784903	-0.672379	-0.300573	0.175977	0		0	2.89103	0.12316	3.22125	3.22194	3.22519	3.23366	3.22198	3.23	3.21528		3.21858	-0.000879453	8.48481	0	0.135153	-0.243367	-0.207931	-0.0932882	0.0544821	0		0	0.99934	0.00105779	1	0.899019	0.819693	0.845441	0.93016	0.959164	1	1	1	0.999909	0.00277719	1	1	1
Bacteria_Patescibacteria_Parcubacteria_Candidatus_Moranbacteria__Unclassified	-0.088164	0.418432	0.444947	0.500114	0.0695185	-0.605967	0.29025	0.376969	-0.188928	0.558317	0.000793767	1.79623	0.204386	2.01844	2.00964	2.05121	2.04888	2.02271	2.02888	2.01184	2.02099	2.00076	-0.0490829	2.04727	0.220441	0.248858	0.0338915	-0.295755	0.143495	0.185801	-0.0939081	0.276259	0.000396733	0.961049	0.0459044	0.826425	0.80449	0.973099	0.768642	0.886476	0.853353	0.925557	0.783488	0.999685	0.999909	0.0731341	1	1	1
Unclassified_Candidatus_Moranbacteria_bacterium_GW2011_GWC2_40_12	-0.306776	-0.371347	-0.203254	0.519805	1.41719	1.35912	0.411798	-0.152821	1.29887	0.437233	0	2.52955	0.154307	2.82138	2.82217	2.83858	2.84661	2.82272	2.83227	2.81304	2.81775	2.81682	-0.121277	-2.40654	-0.0720407	0.184186	0.499261	0.47745	0.145887	-0.0539573	0.461732	0.155171	0	0.904682	0.0258896	0.943285	0.855722	0.623043	0.638218	0.885471	0.957505	0.649256	0.878242	1	0.999909	0.0450686	1	1	1
Unclassified_Candidatus_Moranbacteria_bacterium_GW2011_GWE1_49_15	1.28966	-0.0384031	-1.10558	-0.895289	-1.06716	-1.67141	-1.74628	-1.35596	-0.399184	-1.71193	0	2.51406	0.168694	2.80379	2.80483	2.82798	2.82271	2.80186	2.8192	2.79972	2.79955	2.79808	0.512979	-0.22765	-0.394317	-0.319196	-0.377359	-0.59213	-0.623258	-0.480974	-0.14258	-0.611501	0	0.61332	0.822121	0.697323	0.752732	0.709694	0.560085	0.539826	0.635508	0.887981	0.547431	1	0.999909	0.851265	1	1	1
Bacteria_Patescibacteria_Parcubacteria_Candidatus_Nomurabacteria__Unclassified	2.43761	-0.670225	-2.35637	-1.88826	-3.68563	-1.83461	-2.31951	-2.28398	-1.79722	-1.26898	0	2.50401	0.155002	2.79253	2.79102	2.7949	2.80945	2.791	2.79945	2.78086	2.78675	2.78469	0.973484	-4.32396	-0.843812	-0.676549	-1.3187	-0.653012	-0.831065	-0.815867	-0.646283	-0.455363	0	0.340896	0.000273457	0.407856	0.505744	0.200834	0.520515	0.414866	0.423322	0.524782	0.65331	1	0.999909	0.000834027	1	1	1
Bacteria_Patescibacteria_Parcubacteria_Candidatus_Yanofskybacteria__Unclassified	0.629929	-0.408609	-0.332677	0.192692	0.00441497	-0.525563	0.223783	-0.691577	0.428468	-0.135169	0	2.5053	0.167254	2.80093	2.79894	2.82938	2.81146	2.79512	2.80314	2.78939	2.79464	2.79024	0.251438	-2.44305	-0.118774	0.0688446	0.0015604	-0.186936	0.0800618	-0.246715	0.153606	-0.0483674	0	0.803919	0.0234869	0.906583	0.945765	0.99877	0.853505	0.936946	0.807524	0.879387	0.96188	1	0.999909	0.0413794	1	1	1
Bacteria_Patescibacteria_Saccharimonadia_Saccharimonadales__Unclassified	-0.53969	0.513945	0.325099	0.869311	1.24511	1.98025	0.488235	-0.0238814	0.181579	1.54174	-0.215694	1.30244	0.261709	1.50388	1.47215	1.5351	1.55591	1.51086	1.53994	1.447	1.46344	1.45197	-0.414368	1.9638	0.216174	0.590505	0.811095	1.27273	0.32315	-0.015508	0.125486	1.0535	-0.148552	0.679969	0.0538328	0.829529	0.5569	0.420271	0.207647	0.747619	0.987674	0.900526	0.296011	0.882367	0.999909	0.0846117	1	1	1
Unclassified_LWQ8	0.638307	-1.20599	-0.60494	0.3653	-0.495373	0.956563	-0.746517	0.535438	0.026411	0.709256	0.101738	2.30248	0.227439	2.57272	2.57451	2.59736	2.59069	2.56723	2.61762	2.60028	2.57374	2.56698	0.277226	-5.30246	-0.235136	0.141891	-0.190722	0.369232	-0.290786	0.204551	0.010157	0.275574	0.0396335	0.783508	9.91548e-06	0.815701	0.888115	0.850028	0.714549	0.773216	0.839304	0.991963	0.784765	0.968648	0.999909	4.52892e-05	1	1	1
Candidatus_Saccharimonas	2.70322	-0.940758	-0.785487	-2.48376	-3.05448	-3.59024	-1.591	-2.28221	-2.22468	-2.12624	-2.45839	2.28944	0.208888	2.5736	2.55379	2.59752	2.57928	2.59331	2.57668	2.54718	2.55494	2.55229	1.18074	-4.50366	-0.30521	-0.972579	-1.17592	-1.39196	-0.613501	-0.885719	-0.873389	-0.832206	-0.963211	0.246985	9.4223e-05	0.762314	0.338539	0.248875	0.17417	0.544169	0.382814	0.389389	0.411869	0.343142	0.999909	0.000322197	1	1	1
TM7a	0.55023	0.139198	-1.32057	-0.807829	0.923057	-0.325347	0.256185	-1.2039	-1.10306	-0.428745	-1.64052	2.36083	0.211691	2.63692	2.63762	2.65527	2.71929	2.64353	2.6479	2.62561	2.64344	2.62923	0.233066	0.657553	-0.5008	-0.306272	0.347632	-0.119644	0.0969104	-0.454664	-0.420118	-0.162192	-0.623954	0.817468	0.516393	0.62057	0.761747	0.730812	0.905651	0.923513	0.652986	0.677724	0.872362	0.537894	0.999909	0.59538	1	1	1
Unclassified_WWH38	0.643876	-0.670291	-0.0313705	-0.138353	-1.39201	0.159361	1.28174	-1.17838	0.410634	-1.12647	-0.0117735	2.54707	0.179152	2.84861	2.85567	2.85275	2.8776	2.8514	2.84923	2.83253	2.83749	2.83629	0.252791	-3.74146	-0.0110126	-0.0484485	-0.487953	0.0553797	0.449515	-0.413576	0.144971	-0.396994	-0.00415103	0.803294	0.0014941	0.991335	0.961892	0.631474	0.956446	0.658426	0.68407	0.886345	0.69604	0.996734	0.999909	0.0037675	1	1	1
Bacteria_Patescibacteria_WWE3___Unclassified	1.39293	-0.353058	-0.803822	-0.921119	-1.28177	-0.599925	-1.33171	-1.20823	-0.839196	-1.20454	0	2.3477	0.163182	2.61962	2.61923	2.6197	2.63915	2.62578	2.6344	2.60725	2.61645	2.61115	0.593317	-2.16359	-0.306846	-0.351675	-0.489284	-0.227318	-0.507167	-0.458635	-0.32187	-0.460372	0	0.557568	0.0388741	0.761153	0.727624	0.628321	0.821772	0.615873	0.649915	0.74986	0.648683	1	0.999909	0.0632267	1	1	1
Bacteria_Planctomycetota_OM190___Unclassified	-0.982968	1.24939	0.444603	0.911693	-0.0303901	1.35812	0.886854	0.51289	0.695151	0.808412	-0.267891	1.63157	0.208568	1.83417	1.83317	1.88218	1.85778	1.85762	1.85149	1.84261	1.84692	1.8193	-0.602469	5.99032	0.2424	0.49733	-0.0161462	0.731045	0.477414	0.277015	0.377264	0.437708	-0.147249	0.549338	1.66785e-07	0.809372	0.620938	0.987176	0.467854	0.634959	0.782807	0.707429	0.663312	0.883474	0.999909	1.16916e-06	1	1	1
Bacteria_Planctomycetota_OM190_planctomycete_A-2__Unclassified	-0.594685	1.07944	0.627732	0.808451	-0.0654315	-0.0666904	0.558233	-0.259416	0.233867	0.268421	0	1.87612	0.219109	2.09476	2.10273	2.14754	2.11283	2.08826	2.11352	2.10106	2.10413	2.08107	-0.316976	4.9265	0.299668	0.384477	-0.0304681	-0.0315644	0.26732	-0.122741	0.111309	0.127569	0	0.752608	9.9494e-06	0.765698	0.702289	0.975818	0.974948	0.790345	0.902814	0.911826	0.899012	1	0.999909	4.52892e-05	1	1	1
Bacteria_Planctomycetota_Phycisphaerae_CCM11a__Unclassified	-0.182033	-0.0894647	0.246376	0.487774	0.627483	0.00372489	1.17118	1.17711	1.02689	0.165451	0	2.50697	0.162999	2.79739	2.79907	2.81501	2.82083	2.80165	2.80763	2.7946	2.79477	2.79217	-0.072611	-0.548866	0.0880737	0.174263	0.222906	0.00132049	0.41803	0.419253	0.367455	0.0592002	0	0.942803	0.588886	0.930653	0.863328	0.825762	0.998959	0.680169	0.679289	0.716957	0.953352	1	0.999909	0.658419	1	1	1
Bacteria_Planctomycetota_Phycisphaerae_mle1-8__Unclassified	-1.26682	0.514932	0.607812	0.273493	1.65857	0.111852	0.997923	2.44664	1.37229	0	0	2.76227	0.140056	3.08161	3.07909	3.08556	3.09206	3.08917	3.08728	3.07223	3.07645	3.07559	-0.458615	3.67661	0.197238	0.0888226	0.537527	0.036174	0.323039	0.792489	0.446675	0	0	0.657385	0.0051022	0.848024	0.931168	0.603938	0.971933	0.754045	0.44846	0.665664	1	1	0.999909	0.0109377	1	1	1
AKYG587	-0.196695	0.613876	0.00349029	0.700636	0.201672	-0.708299	1.185	0.415163	0.416541	0.458833	0.618999	2.39927	0.169185	2.6919	2.68311	2.70325	2.70076	2.6774	2.68687	2.66913	2.67804	2.67264	-0.0819813	3.62843	0.00129659	0.261128	0.0746036	-0.262259	0.442593	0.154516	0.156059	0.171332	0.231605	0.935314	0.00127771	0.998976	0.796133	0.941124	0.79527	0.661866	0.878444	0.87724	0.865342	0.81873	0.999909	0.00328134	1	1	1
SM1A02	1.1151	-0.860751	-0.574055	-0.637825	-0.728158	-0.224492	0.920742	-0.15131	-0.00636915	-1.31939	0	2.00631	0.224219	2.23974	2.24302	2.28771	2.27217	2.2309	2.28358	2.22222	2.23366	2.22424	0.555797	-3.83889	-0.256304	-0.284359	-0.318291	-0.0988008	0.412722	-0.0662598	-0.00286612	-0.590684	0	0.581165	0.000391857	0.798911	0.777469	0.75177	0.921745	0.681815	0.947471	0.997726	0.557754	1	0.999909	0.00114455	1	1	1
Unclassified_Phycisphaeraceae	0.291916	-0.43473	-0.00561308	0.0511587	0.221852	0.841865	1.89324	-0.094845	0	0	0	2.78119	0.151424	3.10096	3.10063	3.10866	3.11199	3.11927	3.10931	3.09299	3.09729	3.09643	0.104961	-2.87094	-0.00181011	0.0164995	0.0713656	0.270523	0.606952	-0.0305036	0	0	0	0.918709	0.0184484	0.998595	0.987196	0.944668	0.79286	0.558881	0.976331	1	1	1	0.999909	0.0336779	1	1	1
Bacteria_Planctomycetota_Phycisphaerae_Pla1_lineage__Unclassified	-1.24446	1.04458	0.521391	1.55996	0.628382	0.23046	0.964648	0.630578	0.438379	-0.199717	0	2.4842	0.154522	2.77545	2.7729	2.78212	2.79048	2.77475	2.79024	2.7634	2.77288	2.76704	-0.500951	6.7601	0.187858	0.562573	0.225865	0.0825877	0.347652	0.225994	0.158638	-0.0720251	0	0.621381	8.57118e-07	0.85271	0.579414	0.823392	0.934926	0.731406	0.823292	0.875401	0.943233	1	0.999909	5.31717e-06	1	1	1
Unclassified_WD2101_soil_group	0.922426	-0.41041	-0.214802	-0.555897	-0.550653	-0.600159	0.444158	0.326684	-0.965209	-1.11444	0	1.86635	0.233581	2.09061	2.10354	2.18108	2.12227	2.09815	2.12843	2.08888	2.10462	2.07914	0.49424	-1.75704	-0.102746	-0.264267	-0.252468	-0.282791	0.21169	0.153486	-0.462071	-0.529524	0	0.623391	0.0852887	0.918592	0.792706	0.801757	0.778553	0.833245	0.878658	0.646118	0.598883	1	0.999909	0.125604	1	1	1
Bacteria_Planctomycetota_Pla3_lineage___Unclassified	0.0513098	-0.0737293	0	0.41126	1.58225	1.32351	-0.0929092	-0.186635	1.40805	0.602597	0	2.78097	0.130977	3.09995	3.10229	3.10537	3.11199	3.10243	3.10882	3.09299	3.09729	3.09643	0.0184504	-0.562919	0	0.132567	0.509522	0.425292	-0.0299472	-0.0600341	0.455238	0.194556	0	0.985731	0.588914	1	0.89781	0.624141	0.681833	0.976843	0.953601	0.661038	0.85059	1	0.999909	0.658419	1	1	1
Bacteria_Planctomycetota_Pla4_lineage___Unclassified	1.29397	-0.592889	-0.73078	0.154097	-0.575446	-0.665839	-0.629686	0	-0.982262	-0.523816	0	2.75232	0.146464	3.07	3.06811	3.07776	3.08471	3.06836	3.07633	3.06173	3.06546	3.06459	0.470137	-4.04802	-0.238039	0.0502253	-0.186969	-0.215851	-0.205219	0	-0.320819	-0.170877	0	0.648342	0.00233099	0.816657	0.960932	0.855424	0.833443	0.841518	1	0.754951	0.867729	1	0.999909	0.00557688	1	1	1
Bacteria_Planctomycetota_Planctomycetes___Unclassified	-2.40479	3.09259	1.36466	0.359533	0.0673364	0.80173	0.127339	0.0785386	1.03938	1.66921	-3.41839	1.97597	0.204409	2.20942	2.21811	2.23921	2.26668	2.21683	2.24552	2.20531	2.22001	2.20286	-1.21702	15.1294	0.617657	0.16209	0.0300716	0.353703	0.0574418	0.0349757	0.471307	0.751893	-1.55179	0.230236	7.90787e-19	0.540059	0.871994	0.976149	0.72529	0.954459	0.972261	0.639804	0.456212	0.128041	0.999909	1.10868e-16	1	1	1
Fimbriiglobus	-1.07347	2.36171	0.175058	-0.221935	0.136445	0.661871	-0.321367	-0.0552872	0.392694	0.304391	-1.99092	1.61912	0.266088	1.88296	1.85293	1.89083	1.88386	1.82215	1.84301	1.80427	1.84876	1.86148	-0.662997	8.87566	0.0929695	-0.119776	0.0721613	0.351338	-0.176367	-0.0299983	0.217647	0.164646	-1.06954	0.510102	3.34238e-12	0.926266	0.905097	0.942735	0.726677	0.860653	0.976177	0.828509	0.869826	0.2895	0.999909	1.11572e-10	1	1	1
Gemmata	-1.36817	2.0128	0.702058	0.381584	1.29381	1.32835	0.0735103	0.483937	0.864712	1.06748	0.0278058	1.5113	0.284128	1.77582	1.74534	1.76027	1.75086	1.72016	1.75826	1.70131	1.76416	1.68214	-0.905293	7.08413	0.395343	0.21863	0.73501	0.758682	0.0427345	0.275237	0.508264	0.605093	0.01653	0.368992	1.94892e-09	0.694015	0.827692	0.465245	0.451063	0.966057	0.784096	0.613164	0.547437	0.986867	0.999909	2.38042e-08	1	1	1
Unclassified_Gemmataceae	-1.21501	2.17546	0.765793	0.447218	1.65731	1.22567	0.481809	0.0495062	0.643452	1.32878	-2.04984	1.30463	0.277263	1.48958	1.46154	1.51155	1.5085	1.4688	1.52941	1.43758	1.45788	1.53159	-0.931303	7.84619	0.514102	0.305991	1.09643	0.812511	0.328028	0.0323696	0.447595	0.911444	-1.33837	0.355091	4.99097e-11	0.608898	0.760574	0.276877	0.41942	0.743929	0.974275	0.655911	0.365378	0.185367	0.999909	1.0602e-09	1	1	1
Aquisphaera	-1.53532	1.24358	1.85997	0.853305	-0.114655	1.61212	0.383094	0.605494	-0.173625	1.19794	0	2.35801	0.208705	2.63068	2.63398	2.65702	2.70464	2.64394	2.6416	2.63401	2.63248	2.62548	-0.651108	5.95857	0.707029	0.323961	-0.0431519	0.596055	0.144895	0.229215	-0.0659166	0.45506	0	0.520285	2.04598e-06	0.485392	0.748375	0.965887	0.555927	0.885832	0.820368	0.947913	0.652575	1	0.999909	1.12932e-05	1	1	1
Tundrisphaera	-0.923282	1.43052	1.16836	0.0481895	-0.849463	-0.15416	-0.0073825	0.725601	0.0594673	-0.406861	0.757526	2.31173	0.190045	2.58563	2.57975	2.59928	2.64813	2.58243	2.58982	2.57269	2.58424	2.57966	-0.399389	7.52727	0.451868	0.0186799	-0.326807	-0.0582145	-0.00285875	0.280174	0.0231148	-0.15744	0.293653	0.692533	2.68743e-08	0.654725	0.985224	0.746161	0.953977	0.997739	0.781333	0.981717	0.87599	0.771114	0.999909	2.24272e-07	1	1	1
Unclassified_Isosphaeraceae	-1.89346	1.65567	1.92973	1.32214	1.73685	1.86649	0.986584	1.02221	1.32721	1.69777	0.599834	1.68164	0.295663	1.91994	1.89451	1.92364	1.93098	1.88782	2.00123	1.86541	1.91067	1.887	-1.12596	5.59986	1.0051	0.69788	0.902901	0.9666	0.522606	0.510792	0.711487	0.888574	0.317876	0.265072	7.06084e-07	0.319252	0.488192	0.370516	0.337975	0.603348	0.611541	0.479789	0.378102	0.751782	0.999909	4.46293e-06	1	1	1
Blastopirellula	-1.11426	1.91966	0.0988505	0.231268	1.24741	1.49883	0.332185	0.816284	0.482672	1.09465	-1.61518	1.3506	0.293223	1.60995	1.55513	1.5778	1.61832	1.52894	1.57713	1.50091	1.55113	1.58369	-0.825012	6.54675	0.0613998	0.148713	0.790606	0.926163	0.217265	0.517575	0.321586	0.705713	-1.01989	0.412429	1.15315e-08	0.951232	0.882247	0.432094	0.357841	0.828693	0.606539	0.748815	0.482928	0.311623	0.999909	1.02324e-07	1	1	1
Candidatus_Anammoximicrobium	-1.46667	2.21838	0.929483	0.535553	1.54316	0.744982	0.0686928	-0.00101743	0.56005	0.0727324	-0.799668	1.69275	0.227467	1.9102	1.91905	1.9412	1.94069	1.91442	1.94259	1.89333	1.91815	1.88536	-0.866442	9.75251	0.48659	0.279072	0.794949	0.383874	0.0358819	-0.000523748	0.295801	0.037918	-0.424146	0.390153	2.00606e-13	0.628555	0.781276	0.430189	0.702608	0.971511	0.999584	0.768538	0.969896	0.673176	0.999909	9.37498e-12	1	1	1
Pir2_lineage	-1.91306	2.16692	0.988797	1.05411	1.48303	1.05863	0.195791	0.564623	0.614286	0.169239	-0.332591	1.99552	0.217242	2.23953	2.23588	2.30464	2.28121	2.2431	2.25317	2.23129	2.2352	2.22405	-0.958678	9.9747	0.44152	0.471452	0.643498	0.464064	0.0872859	0.250591	0.275306	0.0757154	-0.149543	0.343207	1.21011e-12	0.661101	0.639758	0.5234	0.644998	0.930859	0.803352	0.784431	0.940005	0.881841	0.999909	4.24144e-11	1	1	1
Pir3_lineage	-2.05978	1.64825	2.05869	1.48023	1.37822	1.08917	0.892501	0.373992	0.468325	0.907705	0	2.26807	0.178166	2.53473	2.5365	2.56253	2.55543	2.54625	2.54562	2.52746	2.53605	2.52709	-0.908162	9.25123	0.812193	0.583572	0.537837	0.426219	0.350515	0.146916	0.185295	0.357921	0	0.370581	1.46909e-10	0.422682	0.5636	0.594411	0.672802	0.728249	0.88412	0.854167	0.722753	1	0.999909	2.71323e-09	1	1	1
Pir4_lineage	-1.10369	1.50295	0.311796	0.49897	1.50492	1.29842	0.549053	0.945511	0.502348	1.26413	-0.352229	1.38911	0.277836	1.66469	1.59329	1.62337	1.64413	1.59452	1.65119	1.55672	1.60937	1.55565	-0.794528	5.40949	0.1873	0.313169	0.927036	0.789732	0.344337	0.572622	0.322696	0.785481	-0.226419	0.429919	1.07815e-06	0.852037	0.755204	0.357503	0.432694	0.731758	0.568971	0.748011	0.435163	0.821621	0.999909	6.51535e-06	1	1	1
Pirellula	-0.602227	1.66961	-0.254737	0.0852212	1.04391	1.12603	-0.211143	0.283353	0.0675414	0.519113	-1.9721	1.30835	0.279589	1.63212	1.49741	1.52727	1.5585	1.50273	1.54316	1.46101	1.49382	1.51843	-0.460295	5.97167	-0.156077	0.0569124	0.683514	0.722511	-0.140506	0.183619	0.0462293	0.347507	-1.29878	0.646864	1.13285e-07	0.876464	0.954792	0.496749	0.472612	0.888702	0.854893	0.963271	0.729351	0.198679	0.999909	8.44818e-07	1	1	1
Rhodopirellula	-1.23463	1.54732	1.14732	-0.0298456	0.411736	0.894575	0.0335681	0.232182	0.251077	0.896378	0.181338	2.02398	0.207737	2.25998	2.28153	2.33205	2.30257	2.28338	2.27474	2.25369	2.26374	2.2559	-0.610001	7.44844	0.507666	-0.0130814	0.176556	0.388511	0.0147011	0.10207	0.111407	0.395973	0.0803839	0.545228	3.86401e-09	0.614408	0.989626	0.860727	0.699648	0.988342	0.919199	0.911837	0.694178	0.936323	0.999909	4.04279e-08	1	1	1
Unclassified_Pirellulaceae	-1.15184	1.83911	0.657102	0.771448	1.70506	1.49407	0.394721	0.758378	0.636313	1.24701	-2.26788	1.26086	0.293565	1.5039	1.43466	1.46548	1.48557	1.46396	1.47241	1.39807	1.44931	1.52112	-0.913538	6.26475	0.436933	0.537723	1.16348	1.00572	0.269626	0.51506	0.455137	0.860418	-1.49093	0.364285	3.21051e-08	0.663586	0.592577	0.248825	0.318221	0.788289	0.608232	0.650504	0.392674	0.140743	0.999909	2.64772e-07	1	1	1
Bacteria_Planctomycetota_Planctomycetes_Planctomycetales__Unclassified	-1.34285	1.87188	0.580721	0.897332	1.60165	1.62175	0.725926	1.11019	0.751609	1.03764	-1.3806	1.34772	0.285552	1.56562	1.52172	1.55796	1.57379	1.51809	1.64814	1.49809	1.55677	1.56973	-0.996385	6.55529	0.370922	0.589683	1.02804	1.03047	0.478184	0.6736	0.501711	0.66653	-0.879512	0.322815	1.11436e-08	0.71192	0.55748	0.3078	0.306666	0.634149	0.502991	0.617593	0.507468	0.382414	0.999909	1.00149e-07	1	1	1
Unclassified_Gimesiaceae	-1.14829	1.45732	0.903963	0.424311	0.810279	1.15729	0.0600958	0.545261	0.255549	0.465011	-1.28953	1.9534	0.206083	2.18143	2.19323	2.2167	2.23915	2.19737	2.20689	2.17259	2.207	2.17664	-0.587839	7.0715	0.414389	0.193464	0.365534	0.516844	0.027349	0.247072	0.117624	0.210699	-0.592442	0.559645	8.98198e-09	0.680602	0.847486	0.716464	0.607853	0.978305	0.806001	0.906901	0.834095	0.556587	0.999909	8.74495e-08	1	1	1
Planctomicrobium	-1.87772	1.95099	1.51084	1.0646	1.57765	0.844471	0.413197	1.85281	0.583342	1.17906	0.257951	1.84379	0.256414	2.08128	2.08738	2.11419	2.11895	2.09361	2.11045	2.06502	2.11338	2.05481	-1.0184	7.60877	0.72592	0.510019	0.746217	0.398533	0.197361	0.877921	0.282488	0.557903	0.125535	0.313594	8.63346e-10	0.471413	0.612375	0.459175	0.692004	0.844379	0.38436	0.778784	0.579504	0.900624	0.999909	1.1419e-08	1	1	1
SH-PL14	-0.601291	1.92172	0.0439698	-0.175031	0.46897	0.23001	-0.273434	0.0845015	-0.14503	-0.285262	-2.81335	1.51154	0.271972	1.72874	1.71729	1.73484	1.8021	1.70656	1.7943	1.68606	1.73164	1.73892	-0.3978	7.06587	0.0254346	-0.101923	0.270324	0.127634	-0.160225	0.0470944	-0.0860173	-0.164735	-1.61787	0.692214	2.09273e-09	0.979794	0.919164	0.787854	0.898872	0.873251	0.962597	0.931744	0.869715	0.111025	0.999909	2.47867e-08	1	1	1
Unclassified_Rubinisphaeraceae	-1.15327	1.82718	0.629123	0.307462	1.37501	1.38837	-0.229972	0.211478	0.254503	0.531274	0.285273	1.59231	0.282411	1.83441	1.81155	1.84688	1.85428	1.80175	1.90712	1.79375	1.80329	1.78377	-0.724274	6.46992	0.342957	0.169723	0.744503	0.748739	-0.127638	0.110889	0.141883	0.294614	0.159927	0.47186	2.41856e-08	0.732892	0.865829	0.459631	0.457093	0.898885	0.912094	0.887673	0.769359	0.873504	0.999909	2.04266e-07	1	1	1
Planctopirus	-1.34409	1.6883	0.744174	0.699998	1.37734	2.08937	0.346414	0.948828	0.52021	0.769549	-0.355351	1.55007	0.254477	1.78187	1.76453	1.79415	1.81199	1.74785	1.81733	1.73999	1.76079	1.7326	-0.867115	6.6344	0.417637	0.396704	0.767684	1.15308	0.198195	0.522099	0.298973	0.437048	-0.205098	0.389452	1.20208e-08	0.677755	0.693041	0.445789	0.253608	0.843586	0.60359	0.766029	0.6637	0.838214	0.999909	1.05332e-07	1	1	1
Schlesneria	0.268854	0.657749	0.377572	-1.35816	-0.392025	-0.486866	-0.348491	-0.302841	-0.857224	-1.05746	-1.40475	2.17274	0.196475	2.42792	2.43087	2.46998	2.47692	2.43992	2.44422	2.41923	2.42728	2.42102	0.12374	3.34774	0.155512	-0.558715	-0.158716	-0.196561	-0.142829	-0.123901	-0.354337	-0.435655	-0.580232	0.902229	0.00195851	0.877311	0.579914	0.874805	0.845308	0.887244	0.902103	0.725212	0.665763	0.565475	0.999909	0.00476706	1	1	1
Bacteria_Planctomycetota_vadinHA49___Unclassified	-0.0244996	0.332711	-0.303911	-0.136767	0.225477	0.0104692	0.223783	0.150046	1.22331	0.115	0	2.74335	0.140116	3.05967	3.05815	3.06267	3.0734	3.0688	3.06638	3.05112	3.0561	3.0546	-0.00893056	2.37453	-0.099328	-0.0447221	0.0736211	0.0034064	0.0729219	0.0489327	0.400937	0.0376296	0	0.993069	0.0415987	0.923055	0.965305	0.942922	0.997356	0.943463	0.962042	0.697818	0.970804	1	0.999909	0.0669553	1	1	1
Bacteria_Proteobacteria____Unclassified	-0.163372	1.12433	0.23352	0.253351	-1.09309	-0.6961	-0.436051	-0.62933	0.166626	-0.258692	0.954284	1.86021	0.211789	2.08827	2.09289	2.13574	2.1268	2.11031	2.09377	2.0984	2.08246	2.074	-0.087824	5.30874	0.111825	0.121053	-0.511812	-0.327299	-0.206629	-0.300572	0.0794062	-0.124224	0.460118	0.93039	2.94062e-06	0.911439	0.904165	0.611179	0.744895	0.837192	0.765066	0.937047	0.901668	0.647553	0.999909	1.52695e-05	1	1	1
Bacteria_Proteobacteria_Alphaproteobacteria___Unclassified	-0.328394	1.30216	0.11657	0.171401	0.308607	0.598373	0.106559	-0.0772284	-0.305822	-0.244507	-0.957798	1.46884	0.220082	1.65869	1.66018	1.67253	1.72228	1.65397	1.73081	1.64122	1.67719	1.64687	-0.223574	5.91669	0.0702785	0.103243	0.184515	0.347431	0.0644259	-0.0446198	-0.186338	-0.145784	-0.581588	0.823848	1.69202e-07	0.944206	0.918115	0.854232	0.729484	0.948845	0.964559	0.852808	0.884581	0.563023	0.999909	1.17436e-06	1	1	1
Roseomonas	-0.846286	1.76654	0.656281	0.354627	0.268974	1.13447	-0.151178	-0.224732	-0.0873424	0.443819	-1.03977	1.56361	0.203751	1.76301	1.77272	1.78293	1.81025	1.7623	1.80813	1.74139	1.77829	1.74731	-0.541238	8.67009	0.372249	0.200047	0.150861	0.626694	-0.0857846	-0.12429	-0.0501568	0.249577	-0.595069	0.590453	5.362e-12	0.711088	0.842156	0.880618	0.533362	0.931938	0.901523	0.960173	0.803812	0.554152	0.999909	1.56615e-10	1	1	1
Unclassified_Acetobacteraceae	-0.487113	1.13884	0.363055	0.181564	-0.917837	0.374171	0.160569	-0.229693	-0.617235	-0.221848	0.617474	2.26509	0.168209	2.52903	2.54612	2.55886	2.54493	2.5283	2.54986	2.52135	2.52729	2.52373	-0.215052	6.77038	0.143555	0.0713101	-0.358689	0.147026	0.0635086	-0.0900807	-0.244803	-0.0877807	0.244667	0.831135	1.39992e-07	0.886781	0.943609	0.722259	0.884063	0.949769	0.928803	0.808222	0.930616	0.808326	0.999909	1.02223e-06	1	1	1
Bacteria_Proteobacteria_Alphaproteobacteria_Azospirillales__Unclassified	1.03994	0.181933	-1.06306	-0.710324	-0.310538	-1.45016	-0.454128	-1.02102	-1.16558	-1.74719	0	2.38102	0.158046	2.66532	2.66077	2.67133	2.67898	2.65931	2.67365	2.64868	2.6541	2.65265	0.436761	1.15113	-0.39885	-0.266962	-0.116249	-0.541309	-0.170769	-0.381884	-0.44006	-0.658298	0	0.665758	0.259769	0.693141	0.791527	0.908316	0.592733	0.865679	0.705537	0.663396	0.515921	1	0.999909	0.333513	1	1	1
Asticcacaulis	0.63844	-1.2556	-1.09807	-0.23242	1.67166	-0.11566	0.539545	0.623985	0.297362	0.120714	-0.33886	1.99613	0.3015	2.21419	2.24703	2.26222	2.30325	2.25331	2.31012	2.24567	2.22502	2.20415	0.319839	-4.1645	-0.495924	-0.103434	0.738949	-0.050216	0.239446	0.270109	0.132416	0.054253	-0.153737	0.750604	0.000143147	0.622416	0.918088	0.463862	0.960178	0.811872	0.788339	0.895259	0.956979	0.87852	0.999909	0.000458202	1	1	1
Brevundimonas	0.190496	-1.78967	-0.29852	0.738723	1.80804	0.765181	1.42089	1.74422	1.00947	1.04913	0.345143	1.69167	0.333601	1.88214	1.93817	1.98302	1.95934	1.9326	2.01612	1.97376	1.90166	1.90227	0.112608	-5.36471	-0.158606	0.381145	0.911759	0.39053	0.735222	0.865135	0.511443	0.551694	0.181437	0.910759	1.73881e-06	0.874571	0.704591	0.365948	0.697681	0.465386	0.390792	0.611126	0.583434	0.856704	0.999909	9.82986e-06	1	1	1
Caulobacter	0.711803	-0.539322	-0.627087	-0.46755	-0.359113	-0.382212	-0.281923	0.306494	-1.07714	-0.362768	-0.215712	2.40268	0.234609	2.67826	2.69654	2.71079	2.7314	2.69324	2.75504	2.67153	2.68291	2.67505	0.296254	-2.29881	-0.23414	-0.173389	-0.132476	-0.139933	-0.104678	0.111249	-0.403193	-0.135214	-0.0806384	0.769483	0.0301511	0.816783	0.863742	0.895669	0.889835	0.917467	0.912308	0.690234	0.893525	0.936372	0.999909	0.0515511	1	1	1
Phenylobacterium	0.701978	-1.06242	-0.482298	0.292101	-0.828475	-1.76911	-0.484907	0.730785	-0.551633	0.266942	0.208458	2.66661	0.164885	2.97204	2.97944	2.97845	2.98871	2.97324	3.01404	2.96579	2.97137	2.96915	0.263248	-6.44339	-0.162278	0.0980389	-0.278156	-0.59193	-0.163091	0.242461	-0.185999	0.089838	0.0702079	0.796825	3.19128e-05	0.873787	0.92352	0.785627	0.564883	0.873161	0.812518	0.855553	0.929898	0.945185	0.999909	0.000124283	1	1	1
Unclassified_Caulobacteraceae	-1.7909	2.3998	-0.876525	0.400897	2.52389	1.13267	0.894134	0.242607	0.0140368	0.780025	-1.83614	1.80842	0.242302	2.03982	2.06589	2.04829	2.09324	2.06238	2.05553	2.01759	2.06153	2.01566	-0.990308	9.90416	-0.429706	0.194055	1.2322	0.541108	0.433545	0.118026	0.0069572	0.378372	-0.910941	0.326889	2.76876e-13	0.669293	0.846935	0.223755	0.590885	0.666521	0.906529	0.994477	0.706789	0.366786	0.999909	1.18186e-11	1	1	1
Hirschia	1.39484	-0.661488	-0.638639	-1.23533	-1.17557	-0.405632	-0.983142	-1.31672	-0.791738	-1.20238	-0.695901	2.27522	0.170672	2.53759	2.53723	2.56176	2.56306	2.53984	2.55019	2.53835	2.54196	2.53241	0.613057	-3.87578	-0.251672	-0.486882	-0.458894	-0.158261	-0.387089	-0.516323	-0.31191	-0.473012	-0.274798	0.54431	0.000515319	0.802956	0.629767	0.649512	0.875278	0.701335	0.609292	0.757197	0.639518	0.785295	0.999909	0.0014625	1	1	1
SWB02	0.349194	0.550334	-0.228363	-0.303369	-0.66017	-0.413898	-0.638831	-0.119152	-0.382913	-0.822082	0	2.24702	0.170799	2.51089	2.51398	2.52604	2.52346	2.51944	2.5242	2.51004	2.51153	2.50289	0.155403	3.22213	-0.0909493	-0.120673	-0.261346	-0.16402	-0.25356	-0.0472039	-0.152552	-0.327323	0	0.87745	0.00286079	0.928083	0.904682	0.79545	0.870716	0.801408	0.962635	0.87968	0.745491	1	0.999909	0.00655365	1	1	1
Amphiplicatus	1.53739	-0.915105	-0.646875	-0.415408	-0.257412	-1.64132	1.22655	-1.60617	-0.897763	-0.924129	0	2.83653	0.125966	3.16177	3.16214	3.16483	3.17338	3.16148	3.17026	3.15584	3.15895	3.15811	0.541998	-7.26471	-0.204593	-0.131369	-0.0813351	-0.517214	0.387966	-0.506636	-0.284477	-0.292543	0	0.616601	0.00190685	0.847879	0.901826	0.939083	0.632292	0.717803	0.639061	0.790165	0.784419	1	0.999909	0.00467379	1	1	1
Dongia	-0.405222	0.0592744	0.806134	1.00543	0.522871	0.324762	0.589717	0.91515	0.848579	0	0	2.4631	0.151238	2.74891	2.75531	2.75991	2.77043	2.7512	2.7619	2.74	2.74463	2.74368	-0.164517	0.391929	0.293256	0.364905	0.189452	0.117225	0.214349	0.331348	0.3097	0	0	0.870702	0.69857	0.771848	0.718378	0.851331	0.907658	0.832086	0.743257	0.759462	1	1	0.999909	0.747629	1	1	1
Bacteria_Proteobacteria_Alphaproteobacteria_Elsterales__Unclassified	1.15133	-0.902186	-1.17325	-0.0133287	-0.0915439	-1.85383	0.119009	-0.32208	-1.27629	-0.273801	-1.58603	2.44266	0.190084	2.72494	2.73217	2.72881	2.75315	2.74213	2.77523	2.71818	2.72421	2.72234	0.471341	-4.74626	-0.430561	-0.00487844	-0.0335472	-0.673348	0.0434001	-0.116055	-0.469539	-0.100506	-0.582598	0.641837	8.76203e-05	0.670796	0.99615	0.973528	0.507436	0.965757	0.908616	0.643105	0.920813	0.565833	0.999909	0.000304068	1	1	1
Unclassified_Holosporaceae	-0.817425	0.432986	0.62979	0.529874	0.676329	1.61029	0.482979	0.69075	0.403132	1.6338	-1.23929	1.97092	0.21366	2.20137	2.21138	2.25091	2.27321	2.22148	2.21674	2.19543	2.22584	2.19641	-0.414743	2.02652	0.286089	0.239613	0.300469	0.708376	0.217413	0.311606	0.183623	0.734016	-0.564234	0.680392	0.0489422	0.776183	0.811769	0.765268	0.482534	0.828915	0.756846	0.855172	0.466923	0.575527	0.999909	0.0772713	1	1	1
Candidatus_Paracaedibacter	-2.14239	1.30143	0.117199	0	2.94679	0.310604	0.997775	1.08206	2.41352	0	0	2.81825	0.139461	3.14043	3.14112	3.15768	3.1541	3.14108	3.14972	3.1351	3.13853	3.13768	-0.760185	9.33186	0.0373192	0	0.933213	0.0984763	0.317654	0.343541	0.769838	0	0	0.471967	3.36863e-05	0.971272	1	0.381772	0.924315	0.760013	0.741279	0.466576	1	1	0.999909	0.000130465	1	1	1
Reyranella	-0.200805	0.794522	0.0703254	0.455076	-0.552483	0.919279	0.158977	0.0311656	-0.0941671	-0.014011	-0.139186	1.63327	0.228483	1.83505	1.83729	1.89509	1.91165	1.87193	1.85912	1.82498	1.84529	1.82438	-0.122946	3.47738	0.0383234	0.247689	-0.291534	0.480882	0.0849266	0.0167636	-0.0515991	-0.00759283	-0.0762924	0.902598	0.000997014	0.969569	0.805297	0.771739	0.632508	0.932628	0.986686	0.959035	0.993969	0.939463	0.999909	0.00264738	1	1	1
Unclassified_Reyranellaceae	0.139173	0.398356	0.11188	0.492553	-0.213924	-0.418318	-0.130461	-0.194805	-0.337055	-0.224761	0	2.42027	0.145281	2.70468	2.70367	2.70918	2.71984	2.70639	2.7114	2.69251	2.70047	2.6963	0.057503	2.74198	0.0413653	0.18218	-0.0789626	-0.153803	-0.0482047	-0.0718465	-0.125183	-0.0832305	0	0.954602	0.01112	0.967333	0.856911	0.937691	0.879	0.961936	0.943296	0.90138	0.934331	1	0.999909	0.0217134	1	1	1
Bacteria_Proteobacteria_Alphaproteobacteria_Rhizobiales__Unclassified	-1.2941	2.17357	0.856187	0.433765	0.990119	0.831037	0.194311	0.413499	0.301322	0.6285	0.0799731	1.53386	0.236379	1.7398	1.72583	1.73989	1.79323	1.73743	1.75288	1.7038	1.71241	1.70259	-0.843689	9.19529	0.492117	0.251337	0.569071	0.46343	0.111838	0.235897	0.176853	0.367026	0.0469716	0.402251	5.40779e-13	0.624463	0.802427	0.571468	0.644761	0.911331	0.81433	0.86023	0.714913	0.962695	0.999909	2.10603e-11	1	1	1
Unclassified_A0839	-0.331542	0.449123	1.00864	0.203563	0.140574	0.883754	0.347821	0.418104	0.355888	-0.236307	-1.23802	1.80443	0.188021	2.03042	2.02468	2.06296	2.07163	2.02539	2.04392	2.01341	2.02037	2.01315	-0.183738	2.38869	0.496766	0.100541	0.0681416	0.426598	0.17173	0.20456	0.176759	-0.116963	-0.614967	0.854977	0.0208048	0.621576	0.920325	0.94595	0.671541	0.864357	0.838763	0.860427	0.907368	0.541422	0.999909	0.0374914	1	1	1
Unclassified_Amb-16S-1323	1.75471	-0.959193	-1.11949	-1.31891	1.43292	-1.5482	-0.00531255	-0.0550098	-0.34425	-0.806508	0	2.70506	0.128073	3.0186	3.01607	3.01931	3.03086	3.0158	3.02421	3.00887	3.01389	3.01228	0.648676	-7.48939	-0.370864	-0.437295	0.474585	-0.510812	-0.00176157	-0.0181898	-0.114412	-0.267597	0	0.529857	1.21597e-05	0.717782	0.670359	0.644365	0.619578	0.998626	0.985813	0.910973	0.793961	1	0.999909	5.39491e-05	1	1	1
alphaI_cluster	-0.645036	0.789731	1.00654	0.516745	1.22415	0.912138	-0.044138	0.630646	0.0553556	0.0366633	-1.65016	1.80157	0.227292	2.04759	2.04331	2.06964	2.07338	2.01538	2.02992	2.01253	2.0125	2.00584	-0.358042	3.47452	0.491574	0.252896	0.59148	0.439927	-0.0219006	0.310676	0.0275055	0.0182178	-0.822681	0.721819	0.00106663	0.625172	0.801386	0.556864	0.661886	0.982614	0.757338	0.978166	0.985538	0.414596	0.999909	0.00278997	1	1	1
Bosea	-0.232646	0.555593	0.228772	0.287291	1.06502	0.594438	0.161256	0.502618	-0.490725	0.324145	-0.616825	1.58332	0.244854	1.79463	1.80255	1.78913	1.88423	1.77992	1.82242	1.77625	1.76634	1.77162	-0.146936	2.26908	0.127476	0.15938	0.595273	0.31548	0.0905975	0.275797	-0.276271	0.183512	-0.34817	0.883701	0.0270666	0.899012	0.873933	0.554017	0.753549	0.92813	0.783702	0.783339	0.855048	0.728995	0.999909	0.0468485	1	1	1
Methylobacterium-Methylorubrum	0.295551	-1.98979	0.0519861	1.25612	1.22688	0.752887	1.75209	2.02258	0.686499	0.288325	1.55053	1.78247	0.310135	2.08221	1.99243	2.01773	2.04335	2.09291	2.0527	2.01268	1.98526	1.99276	0.16581	-6.41587	0.0249667	0.630445	0.608051	0.368456	0.837154	0.985327	0.341087	0.145233	0.778079	0.868962	4.55209e-08	0.980179	0.531218	0.545852	0.714058	0.406412	0.329115	0.734439	0.885099	0.440118	0.999909	3.71048e-07	1	1	1
Methylocella	0.77543	0.123632	-1.53077	-0.791386	-1.5577	-0.415652	-1.03287	-1.55714	-0.340182	-1.29977	0	2.76229	0.14215	3.07838	3.07919	3.083	3.10897	3.07904	3.08728	3.07311	3.07645	3.07559	0.28072	0.869729	-0.497265	-0.257011	-0.505253	-0.133694	-0.335451	-0.504374	-0.110697	-0.42249	0	0.786049	0.409784	0.632379	0.803657	0.627004	0.896946	0.745912	0.627595	0.914584	0.683794	1	0.999909	0.486879	1	1	1
Methylocystis	-1.44944	2.35415	0.155974	0.314258	1.7861	1.1763	0.343998	-0.128084	0.505007	0.710273	-1.47476	1.54247	0.260128	1.78368	1.76793	1.79817	1.75925	1.73934	1.80577	1.71611	1.75125	1.74445	-0.93969	9.04995	0.0874453	0.177755	0.993285	0.668637	0.197775	-0.0709305	0.294275	0.405581	-0.845403	0.351274	1.09696e-12	0.930619	0.859535	0.324697	0.506379	0.843913	0.943697	0.769599	0.686543	0.40136	0.999909	4.04719e-11	1	1	1
Microvirga	-0.0815	0.274427	0.12716	-0.212447	0.745683	-0.159578	0.755356	0.908504	-0.207827	0.432282	-1.91987	1.8586	0.221654	2.08914	2.0968	2.11888	2.115	2.09473	2.16613	2.07852	2.07874	2.07413	-0.0438502	1.23809	0.0608671	-0.10132	0.351923	-0.0754505	0.360599	0.419414	-0.0999882	0.207954	-0.925626	0.96521	0.221832	0.951723	0.919728	0.726469	0.940177	0.720015	0.676825	0.920779	0.836164	0.359369	0.999909	0.290662	1	1	1
Rhodoblastus	-1.53953	0.117926	1.58457	1.40304	2.15952	0.458426	1.52421	2.09833	1.40255	1.0632	0	2.54676	0.176739	2.8471	2.84599	2.88299	2.85302	2.84504	2.84869	2.83562	2.8417	2.83605	-0.604504	0.667228	0.556553	0.49299	0.749055	0.160681	0.535742	0.736596	0.494617	0.374144	0	0.552659	0.512649	0.584329	0.627669	0.462998	0.874041	0.598353	0.470366	0.626541	0.71244	1	0.999909	0.593015	1	1	1
Roseiarcus	-1.18071	0.428273	0.941586	0.817804	1.63797	0.19969	1.15159	0	0.315269	0.588641	0	2.52625	0.180086	2.82594	2.82479	2.85306	2.83696	2.82686	2.82598	2.81025	2.81987	2.81324	-0.467376	2.37816	0.333194	0.28951	0.574109	0.0703887	0.407374	0	0.112185	0.208748	0	0.645044	0.0269715	0.742291	0.775031	0.571993	0.94455	0.687856	1	0.911742	0.836657	1	0.999909	0.0467996	1	1	1
Unclassified_Beijerinckiaceae	-1.17841	0.663223	1.23353	1.47868	1.6968	2.23041	0.911644	0.987949	0.929092	0.500308	1.01035	1.595	0.254474	1.82379	1.79647	1.88502	1.87091	1.79139	1.83926	1.79499	1.81312	1.77666	-0.738812	2.60625	0.676359	0.823101	0.900153	1.19215	0.508903	0.537146	0.517603	0.275937	0.568681	0.463106	0.0117072	0.501597	0.413942	0.371894	0.23823	0.61282	0.593295	0.606774	0.783612	0.571846	0.999909	0.0226082	1	1	1
Devosia	0.866744	0.125382	-0.0413362	-1.04804	-0.944163	-1.54437	-0.264863	-1.47351	0.126201	-0.427875	-1.5541	1.92779	0.204599	2.16132	2.16387	2.18213	2.19168	2.16811	2.18502	2.14299	2.16625	2.14521	0.449605	0.612821	-0.0191254	-0.484335	-0.432679	-0.70465	-0.122163	-0.67437	0.0588903	-0.197519	-0.724451	0.655154	0.54308	0.984826	0.630497	0.667315	0.484659	0.903314	0.503526	0.9533	0.844311	0.472539	0.999909	0.618018	1	1	1
Unclassified_Devosiaceae	0.411755	-0.53495	0.374954	0.532919	0.798481	-0.447965	0.615166	-0.380847	0.419303	0.395781	0.69881	2.46327	0.166297	2.74697	2.7627	2.76465	2.76325	2.76277	2.75822	2.74003	2.75189	2.74449	0.167158	-3.21684	0.136497	0.192898	0.288818	-0.162115	0.222663	-0.138077	0.153029	0.143822	0.254623	0.868773	0.00397125	0.89267	0.848809	0.775425	0.872695	0.825852	0.891436	0.879771	0.886951	0.80138	0.999909	0.00886575	1	1	1
Hyphomicrobium	-0.60433	1.19383	0.74547	0.708239	1.11566	1.17505	0.191593	-0.464856	0.403135	0.601201	-1.35085	1.35823	0.250234	1.53634	1.54397	1.59611	1.58673	1.54834	1.61079	1.51388	1.54723	1.54745	-0.444939	4.77085	0.485225	0.458714	0.698986	0.740545	0.12374	-0.288588	0.266293	0.388565	-0.872952	0.657889	1.12799e-05	0.6292	0.648018	0.487133	0.46172	0.901915	0.773844	0.790884	0.698908	0.386004	0.999909	5.06871e-05	1	1	1
Pedomicrobium	-1.16599	1.73388	1.22562	0.315046	0.601811	1.55705	0.109063	-0.254172	0.657213	0.284776	1.0436	1.69007	0.199003	1.898	1.90484	1.94085	1.93799	1.90865	1.93233	1.88461	1.89315	1.88474	-0.689907	8.71282	0.645743	0.165392	0.310077	0.803434	0.0571414	-0.131536	0.348727	0.150424	0.553711	0.493263	8.27592e-12	0.521232	0.869265	0.757719	0.425313	0.954647	0.895849	0.728676	0.881001	0.582105	0.999909	2.14868e-10	1	1	1
Unclassified_Hyphomicrobiaceae	-1.10092	1.92699	0.910045	0.377739	-0.192429	0.711603	0.254923	-0.222765	0.140464	0.111598	-0.945327	1.83791	0.21121	2.0553	2.05731	2.12596	2.09751	2.06438	2.0824	2.04881	2.07605	2.04668	-0.599009	9.12361	0.44278	0.183608	-0.0905138	0.339261	0.123487	-0.106975	0.0685585	0.0537549	-0.461883	0.551984	4.66906e-12	0.659914	0.855095	0.928256	0.735893	0.902237	0.915254	0.945626	0.957354	0.646252	0.999909	1.42305e-10	1	1	1
Kaistia	-0.427175	-0.045026	0.61335	0.710385	0.984154	0.540928	0.656058	-0.315113	0.594501	0.274331	0	2.39938	0.1776	2.6892	2.67826	2.70147	2.72138	2.67776	2.6862	2.66951	2.67843	2.67259	-0.178036	-0.253525	0.228079	0.265241	0.364303	0.19877	0.245002	-0.117308	0.2227	0.102423	0	0.860075	0.801857	0.821369	0.792915	0.718578	0.843989	0.808378	0.907518	0.825509	0.919207	1	0.999909	0.839992	1	1	1
Unclassified_KF-JG30-B3	-0.370763	-0.0179543	0.556223	0.545743	0.978323	1.7927	0.7061	0.189592	0.167321	0.195841	0	2.52575	0.145899	2.82295	2.81903	2.82583	2.8311	2.82035	2.82614	2.80996	2.82446	2.81324	-0.146793	-0.12306	0.197036	0.193593	0.346208	0.633217	0.250359	0.0670849	0.0595458	0.0693377	0	0.884765	0.903288	0.845788	0.848447	0.732802	0.533767	0.804864	0.94718	0.953108	0.945409	1	0.999909	0.919984	1	1	1
Labrys	-1.67847	1.63685	1.36637	0.00333266	1.31992	-0.422921	-0.103602	0.543484	0.286417	0.205473	0	2.46405	0.150519	2.75124	2.75131	2.75436	2.77201	2.75424	2.75949	2.74733	2.7491	2.74477	-0.681183	10.8747	0.496637	0.0012113	0.479211	-0.152569	-0.0376156	0.196951	0.104253	0.0747422	0	0.502557	1.53575e-10	0.624159	0.999044	0.636313	0.880069	0.970319	0.845596	0.917872	0.941066	1	0.999909	2.76041e-09	1	1	1
Unclassified_Methyloligellaceae	-1.09463	1.37986	1.27571	0.485153	1.39459	1.01862	0.627012	-0.187843	0.276192	0.451748	-1.7835	1.78622	0.192477	1.99328	2.01046	2.021	2.03943	2	2.04443	1.98782	1.99251	1.99844	-0.612818	7.16896	0.640004	0.241314	0.690047	0.499464	0.313506	-0.0918804	0.138942	0.226723	-0.892449	0.542774	3.2658e-09	0.525092	0.810298	0.493356	0.619643	0.755201	0.92716	0.890054	0.821563	0.376427	0.999909	3.63386e-08	1	1	1
Chthonobacter	-1.17239	1.51171	1.3413	0.674442	0.962442	0.87197	0.725468	0.426294	0.358209	0.800209	0.257939	1.6099	0.211483	1.81256	1.82162	1.83777	1.84946	1.84345	1.83176	1.79658	1.81489	1.79694	-0.728235	7.14814	0.740004	0.370243	0.523702	0.471474	0.393538	0.232723	0.199384	0.440914	0.143543	0.469504	1.96954e-09	0.462389	0.712598	0.602552	0.639134	0.695416	0.816825	0.842685	0.660973	0.886376	0.999909	2.38042e-08	1	1	1
Prosthecomicrobium	-0.547291	1.14718	0.299674	0.742537	0.372862	0.350092	-0.51602	0.0691281	-0.685902	-0.494169	-1.05885	2.02728	0.204571	2.27169	2.2635	2.31252	2.31015	2.26945	2.28767	2.26264	2.26301	2.27756	-0.269964	5.6077	0.131917	0.328048	0.161236	0.151545	-0.227376	0.0302177	-0.303142	-0.218368	-0.464903	0.788542	1.56144e-06	0.895695	0.744545	0.872699	0.880289	0.821261	0.97604	0.763315	0.828226	0.644461	0.999909	9.11239e-06	1	1	1
Allorhizobium-Neorhizobium-Pararhizobium-Rhizobium	-0.481122	0.0400265	0.611901	0.836535	1.79409	0.65672	0.752361	0.684122	0.573471	0.931956	0.16539	1.53772	0.219103	1.72493	1.7485	1.75207	1.77066	1.73102	1.79567	1.71937	1.73124	1.70952	-0.31288	0.182684	0.35474	0.47843	1.02398	0.37089	0.434633	0.380984	0.333535	0.538318	0.0967462	0.755494	0.855683	0.724071	0.634142	0.310096	0.71207	0.665441	0.704607	0.739933	0.592418	0.923261	0.999909	0.879522	1	1	1
Aminobacter	-0.258038	0.941131	0.88547	-0.552698	-0.131866	-1.08771	-0.565164	-0.0211079	0.102734	0.386957	0	2.00804	0.217809	2.25135	2.25642	2.31151	2.27547	2.25808	2.27576	2.23631	2.25656	2.23792	-0.128503	4.32089	0.393307	-0.244945	-0.0570473	-0.478015	-0.250285	-0.0092751	0.045939	0.171481	0	0.89835	9.01784e-05	0.696036	0.807665	0.954772	0.635061	0.803559	0.992643	0.963572	0.86465	1	0.999909	0.000311404	1	1	1
Aureimonas	-1.04709	-0.0579355	0	0	1.89789	0.180101	0.775595	1.37807	1.28554	1.0567	0	2.81823	0.137844	3.14042	3.14112	3.15297	3.15756	3.14211	3.14916	3.1343	3.1386	3.13768	-0.371543	-0.420297	0	0	0.601938	0.0570382	0.246839	0.4376	0.410152	0.33668	0	0.721224	0.68687	1	1	0.566193	0.956109	0.812116	0.67486	0.693957	0.746227	1	0.999909	0.73849	1	1	1
Ensifer	-0.59134	0.919749	0.749828	0.535072	0.855487	0.132545	0.318719	0.730504	0.23996	0.401849	-0.660068	1.6988	0.209793	1.89566	1.91219	1.94555	1.94409	1.90301	1.91397	1.90108	1.92366	1.90753	-0.348092	4.38407	0.39555	0.279822	0.439716	0.0681784	0.167482	0.381669	0.126223	0.208899	-0.346032	0.72915	5.55222e-05	0.694025	0.780703	0.661931	0.9459	0.867629	0.704233	0.900033	0.835328	0.730688	0.999909	0.000201663	1	1	1
Mesorhizobium	-0.287852	0.565365	-0.51788	-0.105044	1.02088	1.08387	1.0825	0.186423	-0.498264	0.251184	-0.200051	1.68207	0.256001	1.88565	1.88566	1.91952	1.92622	1.90518	1.9005	1.86911	1.9085	1.85654	-0.171129	2.20845	-0.274643	-0.0557066	0.531839	0.562691	0.568191	0.0980913	-0.266577	0.131613	-0.107755	0.86475	0.0313993	0.78462	0.955777	0.596979	0.575932	0.572218	0.922216	0.790791	0.895771	0.914582	0.999909	0.0531664	1	1	1
Ochrobactrum	-0.0186568	0.653523	-0.508498	-0.679725	0.829544	-0.599805	0.104365	0.371383	-0.309786	-1.05819	-0.251861	2.15178	0.188503	2.40985	2.40571	2.42243	2.43207	2.41496	2.4425	2.40887	2.39952	2.39799	-0.00867039	3.4669	-0.211008	-0.282546	0.342442	-0.246623	0.0432162	0.15205	-0.128603	-0.441001	-0.10503	0.99313	0.00138059	0.834071	0.779143	0.734009	0.806601	0.965768	0.879996	0.898388	0.661849	0.916935	0.999909	0.0035065	1	1	1
Unclassified_Rhizobiaceae	-0.520806	1.5516	-0.184893	0.0788486	0.512263	0.124345	-0.356546	-0.550072	-0.732264	-0.203386	-0.388561	1.89201	0.201781	2.12545	2.13737	2.1492	2.17621	2.11989	2.13415	2.11247	2.12875	2.11001	-0.275265	7.68953	-0.0869899	0.0368904	0.23835	0.0571384	-0.168191	-0.257748	-0.346638	-0.0955425	-0.184151	0.784345	8.51538e-10	0.931057	0.970732	0.812668	0.954682	0.867171	0.797751	0.730444	0.924299	0.854704	0.999909	1.1419e-08	1	1	1
Alsobacter	0.357056	-0.231498	-0.808933	-0.184075	-0.205721	-0.834252	0.528916	-0.897756	0.53053	0	0	2.66662	0.165843	2.97333	2.97752	3.00294	2.99826	2.9754	2.98125	2.9656	2.97004	2.96915	0.133898	-1.39589	-0.272063	-0.0618218	-0.0685067	-0.278245	0.177763	-0.301134	0.178895	0	0	0.895389	0.184493	0.789545	0.951579	0.946351	0.784892	0.861456	0.767738	0.860583	1	1	0.999909	0.249671	1	1	1
Bauldia	-1.49065	1.49661	1.0751	0.328551	-0.161393	1.48694	0.516241	0.429472	0.653644	1.01483	0	2.24636	0.166049	2.50726	2.51337	2.52651	2.53764	2.50835	2.52261	2.49992	2.51249	2.5023	-0.663583	9.01309	0.428794	0.130721	-0.0638798	0.585954	0.205809	0.170249	0.261465	0.403915	0	0.511567	2.04295e-10	0.670859	0.896789	0.949451	0.561893	0.838204	0.865854	0.795359	0.688881	1	0.999909	3.40977e-09	1	1	1
Nordella	-0.0441737	0.203147	0.372467	0.00176859	0.956623	-0.369152	0.0147615	-0.781175	-0.41959	-0.0534615	0	2.26836	0.170756	2.53078	2.5415	2.55841	2.56203	2.53373	2.54278	2.52417	2.53609	2.52659	-0.0194739	1.18969	0.147175	0.000695883	0.373913	-0.144086	0.00582599	-0.307213	-0.166229	-0.0210803	0	0.984584	0.24292	0.883917	0.999449	0.710935	0.886336	0.995388	0.760671	0.869023	0.983313	1	0.999909	0.314183	1	1	1
Phreatobacter	-1.32792	1.67931	-0.0988441	0.602094	0.438025	0.564079	0.271343	0.941021	0.0278705	0.357625	0.02951	2.15213	0.215272	2.40202	2.43949	2.44729	2.42685	2.4136	2.44514	2.39915	2.41008	2.39743	-0.617027	7.80088	-0.0411503	0.246811	0.178984	0.232432	0.112423	0.384854	0.0116168	0.148387	0.012309	0.5411	3.00956e-09	0.967403	0.806456	0.858954	0.817519	0.911113	0.70261	0.990795	0.882866	0.990247	0.999909	3.40275e-08	1	1	1
Unclassified_Rhizobiales_Incertae_Sedis	-1.66961	1.9623	1.58358	1.28213	1.95467	1.64993	0.81977	1.21898	1.12356	1.06304	-0.0471151	1.48374	0.281636	1.63753	1.63774	1.66927	1.69409	1.66282	1.68546	1.60583	1.63649	1.62615	-1.12527	6.96749	0.967055	0.78287	1.17097	0.973931	0.493	0.723234	0.69968	0.649587	-0.0289733	0.264677	2.12154e-09	0.337157	0.436591	0.245952	0.333757	0.6237	0.472171	0.486662	0.518284	0.976976	0.999909	2.47867e-08	1	1	1
Bradyrhizobium	-1.41967	1.54382	1.19861	1.15888	1.65079	1.33429	1.04835	0.134493	1.02156	1.16981	0.538093	1.48307	0.227043	1.69801	1.66766	1.7101	1.70005	1.68843	1.68716	1.6473	1.67303	1.64531	-0.95725	6.79967	0.705888	0.694914	0.965315	0.784855	0.620905	0.0797156	0.620144	0.699216	0.327047	0.342283	5.4888e-09	0.48299	0.489792	0.338262	0.435627	0.537014	0.936729	0.537511	0.487119	0.744771	0.999909	5.65831e-08	1	1	1
Pseudolabrys	0.167511	0.260192	0.0825751	-1.18949	-0.984122	-0.701156	-0.147439	0.0661266	-0.12416	-0.419374	0	2.64664	0.136524	2.95116	2.95127	2.96015	2.96783	2.95172	2.96005	2.94378	2.95251	2.94739	0.0632919	1.90583	0.0279805	-0.403043	-0.332457	-0.236252	-0.0499503	0.0223397	-0.0421769	-0.14204	0	0.950429	0.0774137	0.978073	0.693004	0.74447	0.816658	0.960868	0.982492	0.966953	0.889072	1	0.999909	0.114973	1	1	1
Pseudorhodoplanes	-0.554114	1.30111	0.235384	-0.0515647	0.027193	0.286772	-0.202793	0.115612	-0.50407	0.228683	-0.281837	1.88917	0.202489	2.12989	2.12397	2.15911	2.16686	2.11867	2.12914	2.12224	2.11232	2.10723	-0.29331	6.42558	0.110514	-0.0242775	0.0125945	0.132344	-0.0957171	0.0543001	-0.237518	0.108262	-0.133748	0.770604	6.64751e-08	0.912482	0.980736	0.990006	0.895289	0.924161	0.956931	0.81331	0.914259	0.894186	0.999909	5.17767e-07	1	1	1
Unclassified_Xanthobacteraceae	-1.15528	1.91352	1.06797	0.672435	1.20876	0.556069	0.177146	0.412597	0.516053	0.218135	-2.11934	1.48876	0.19786	1.68019	1.67493	1.69531	1.72945	1.68459	1.70641	1.65688	1.67532	1.7082	-0.775997	9.67109	0.635623	0.401471	0.713	0.321529	0.105157	0.241792	0.311462	0.130205	-1.24069	0.44085	8.86419e-14	0.52748	0.689524	0.478656	0.748946	0.916608	0.80978	0.756548	0.896847	0.21963	0.999909	4.43843e-12	1	1	1
Xanthobacter	0.141701	-0.50267	-0.258598	1.70109	0.50798	0.634296	0.681953	0.366591	-0.103346	0.783045	0.231642	2.55032	0.145342	2.84592	2.84425	2.85002	2.86156	2.8486	2.85536	2.83665	2.84853	2.84036	0.0555622	-3.45853	-0.0908662	0.598082	0.178237	0.221661	0.2394	0.128387	-0.0364323	0.274894	0.0815536	0.956303	0.00280319	0.928602	0.557236	0.860527	0.827073	0.8135	0.899266	0.971339	0.786528	0.935902	0.999909	0.00647667	1	1	1
Amaricoccus	-0.545965	0.709699	0.587273	-0.717727	0.554822	0.315658	-0.0918182	0.202763	0.0543195	0.209377	0	2.17333	0.177385	2.42591	2.43226	2.46117	2.44802	2.43544	2.44589	2.42426	2.43604	2.42186	-0.251211	4.00089	0.242083	-0.295086	0.225431	0.128944	-0.0377008	0.0828993	0.0224066	0.0859497	0	0.803079	0.000300704	0.810089	0.769623	0.822919	0.898119	0.970134	0.934391	0.982247	0.931983	1	0.999909	0.000896994	1	1	1
Defluviimonas	-0.128286	1.32374	-0.776698	-0.388298	-0.319099	0.426584	-0.390024	0.146069	-0.505471	-0.318417	1.00459	1.55993	0.277264	1.8014	1.76791	1.77701	1.84301	1.75846	1.84034	1.7521	1.789	1.73845	-0.0822382	4.77431	-0.431164	-0.219636	-0.179571	0.231461	-0.221798	0.0793706	-0.288494	-0.177986	0.577864	0.934736	1.23066e-05	0.667921	0.826913	0.858105	0.817758	0.825237	0.937006	0.77398	0.859344	0.565555	0.999909	5.42574e-05	1	1	1
Marivita	1.66672	-1.01619	-0.913368	-0.518101	-2.42266	-1.47181	-1.26852	-1.11138	0	-1.71775	-0.857756	2.56734	0.183667	2.86818	2.86895	2.86902	2.90609	2.86341	2.89574	2.85501	2.85965	2.86288	0.649199	-5.53279	-0.318448	-0.180589	-0.844419	-0.506458	-0.443011	-0.383797	0	-0.600685	-0.299612	0.524408	2.97486e-05	0.75381	0.858708	0.409519	0.618682	0.663036	0.705625	1	0.555539	0.767905	0.999909	0.000116502	1	1	1
Paracoccus	-0.228275	0.391673	-0.571957	0.0580807	0.45782	0.33524	0.122321	1.9639	0.0310309	0.178534	0.127965	1.71278	0.260644	1.9201	1.94382	1.94364	1.98415	1.92161	2.04503	1.91622	1.91209	1.90353	-0.133278	1.50271	-0.297879	0.0298797	0.235548	0.168959	0.0636556	0.960329	0.0161938	0.093371	0.0672251	0.894479	0.138849	0.76696	0.976275	0.814691	0.866472	0.949484	0.34125	0.987141	0.925961	0.946655	0.999909	0.19389	1	1	1
Pseudorhodobacter	0.62247	0.747737	-0.573775	-1.31698	-0.774817	-0.63556	-1.44871	-0.460828	-1.47764	-0.833549	-2.19846	1.95388	0.196289	2.18894	2.19575	2.20814	2.22909	2.18705	2.21489	2.18055	2.19501	2.17746	0.318582	3.80936	-0.262125	-0.599788	-0.350892	-0.285121	-0.662406	-0.208059	-0.677645	-0.379747	-1.00965	0.751551	0.000428656	0.794448	0.551724	0.727344	0.776889	0.511166	0.836143	0.501544	0.70596	0.318184	0.999909	0.00124169	1	1	1
Rhodobacter	0.205079	1.07969	0.471088	-0.674523	-0.67415	-0.0363047	-0.806919	-0.277169	-0.436772	-0.153473	-1.8402	1.45933	0.236596	1.65576	1.68102	1.68251	1.70273	1.66211	1.71307	1.63203	1.6715	1.63775	0.14053	4.56342	0.284515	-0.401257	-0.400681	-0.0213214	-0.485478	-0.161796	-0.267625	-0.0918176	-1.12362	0.888712	2.54352e-05	0.776995	0.689656	0.690079	0.98306	0.629106	0.87201	0.789906	0.927149	0.265651	0.999909	0.000103064	1	1	1
Roseobacter_clade_CHAB-I-5_lineage	-0.542537	0.211657	0.29638	0.717481	-0.420663	0.304472	1.38207	-0.386573	0.173066	0.650207	0	2.66653	0.159506	2.975	2.98194	2.98349	2.9969	2.97606	2.98125	2.96556	2.97653	2.96915	-0.203461	1.32695	0.0996235	0.240609	-0.140997	0.101596	0.464395	-0.129668	0.0583586	0.218444	0	0.841925	0.20736	0.922163	0.813611	0.890034	0.920628	0.650046	0.898814	0.954351	0.830475	1	0.999909	0.274263	1	1	1
Rubellimicrobium	0.364881	0.459936	-0.0637658	-0.323163	-0.879867	-0.544328	-0.978708	0.0440137	-0.536359	0.353132	0.318225	1.62914	0.255297	1.86042	1.86929	1.85611	1.88815	1.82597	1.95759	1.82254	1.83433	1.81676	0.223971	1.80157	-0.034275	-0.17288	-0.474039	-0.288287	-0.535993	0.0224836	-0.294292	0.192512	0.175161	0.82361	0.0770947	0.972782	0.863381	0.637349	0.774211	0.594125	0.982144	0.769642	0.84805	0.861597	0.999909	0.114742	1	1	1
Tropicimonas	-0.109683	1.23853	-0.21662	-0.311642	0.0501717	0.233829	-0.979086	-0.174815	-0.300267	-0.246396	-0.762401	1.6213	0.234827	1.84936	1.83943	1.86714	1.89769	1.82941	1.86993	1.80603	1.83076	1.82044	-0.0676512	5.27421	-0.117132	-0.169423	0.0268708	0.123218	-0.535193	-0.0934877	-0.166258	-0.134586	-0.4188	0.946309	2.31397e-06	0.907182	0.866085	0.97866	0.902384	0.594674	0.925856	0.868563	0.89343	0.676993	0.999909	1.24776e-05	1	1	1
Unclassified_Rhodobacteraceae	-0.638452	1.27121	0.872085	0.371736	0.622901	0.958759	-0.135444	0.712606	0.373845	0.535845	-0.934149	1.50372	0.281827	1.66918	1.66482	1.6935	1.72361	1.67503	1.75235	1.63544	1.66946	1.65802	-0.424582	4.51061	0.522463	0.223289	0.367818	0.55625	-0.0808608	0.406657	0.228589	0.320969	-0.563414	0.672588	2.88044e-05	0.603181	0.824033	0.714242	0.58001	0.935809	0.685638	0.819928	0.749297	0.575153	0.999909	0.000113438	1	1	1
Candidatus_Xenohaliotis	1.18505	0.0789186	-0.641816	-1.22422	-1.92078	-0.933427	-1.26092	-1.22776	0.232038	-2.04749	0.0861206	2.22148	0.240845	2.48696	2.49793	2.49433	2.57673	2.49926	2.5033	2.4833	2.47597	2.47362	0.533452	0.327674	-0.258073	-0.490094	-0.770061	-0.362253	-0.504518	-0.490457	0.0934396	-0.826945	0.0348156	0.597191	0.745167	0.797907	0.627215	0.446582	0.719405	0.617152	0.626961	0.926103	0.414034	0.97243	0.999909	0.790261	1	1	1
Prunus_armeniaca_apricot	0.075723	-0.628767	-0.0639481	0.452623	0.630867	0.929233	1.08976	0.52751	0.741969	0.701928	0.344115	1.92711	0.292248	2.16098	2.15887	2.23668	2.28347	2.21651	2.16153	2.21189	2.14714	2.14208	0.0392935	-2.15148	-0.0295923	0.209657	0.282055	0.40694	0.491658	0.244045	0.335445	0.326913	0.160645	0.96883	0.0368421	0.976523	0.834881	0.779195	0.685982	0.625351	0.808305	0.738848	0.745249	0.873092	0.999909	0.0607678	1	1	1
Altererythrobacter	-0.0530134	-0.169791	0.635501	0.584004	-0.521584	0.0949948	0.302953	1.67562	0.460282	-0.0608093	0	2.50687	0.154178	2.79536	2.80793	2.80712	2.81339	2.80305	2.80971	2.78978	2.79371	2.7922	-0.0211472	-1.10127	0.227341	0.207984	-0.185808	0.0337653	0.108079	0.596369	0.164988	-0.0217665	0	0.983328	0.283242	0.822357	0.837245	0.854379	0.973383	0.914959	0.557304	0.870531	0.98284	1	0.999909	0.357753	1	1	1
Novosphingobium	0.794437	-0.612798	-0.231494	-0.23081	-0.635804	0.184571	0.899303	-0.480315	0.21289	-0.66039	-1.21618	1.74285	0.222584	1.95342	1.95282	2.00697	1.98563	1.94731	1.96607	1.97363	1.95291	1.93679	0.455826	-2.7531	-0.118507	-0.118194	-0.316798	0.0929534	0.461817	-0.244303	0.107867	-0.338156	-0.627936	0.650413	0.00811166	0.906123	0.90637	0.752665	0.926298	0.646139	0.807958	0.914516	0.736607	0.532794	0.999909	0.0166265	1	1	1
Polymorphobacter	-0.346722	-0.0886697	0.678063	1.97412	0	1.14695	0	0.341112	0	0	0	2.94468	0.124703	3.28123	3.28134	3.28454	3.29278	3.28131	3.28921	3.27481	3.27887	3.27805	-0.117745	-0.711045	0.206649	0.60162	0	0.348322	0	0.103706	0	0	0	0.917029	0.550797	0.855413	0.60854	1	0.760846	1	0.926865	1	1	1	0.999909	0.623773	1	1	1
Sandaracinobacter	-1.16534	1.1541	-0.585339	0.699122	0.342772	-1.0708	1.07349	0.686607	0.77453	0.648169	0	2.62954	0.165656	2.931	2.9341	2.95103	2.94455	2.95283	2.94743	2.92481	2.92896	2.92806	-0.443172	6.96681	-0.199706	0.238275	0.116153	-0.363655	0.363545	0.232951	0.264814	0.221297	0	0.663966	4.52431e-06	0.844392	0.814892	0.909072	0.72119	0.72127	0.818948	0.794757	0.827846	1	0.999909	2.26538e-05	1	1	1
SD04E11	-0.699006	-0.773371	0	1.59123	3.28982	0.73185	0.696594	3.38196	1.14268	0.819882	1.36396	2.56755	0.199594	2.86169	2.86684	2.86609	2.90362	2.86819	2.91786	2.86233	2.86192	2.86408	-0.272247	-3.87472	0	0.555046	1.14784	0.252048	0.242869	1.15905	0.399215	0.28648	0.47623	0.788531	0.00111025	1	0.585695	0.266061	0.80386	0.810853	0.26158	0.694432	0.777782	0.63964	0.999909	0.00289324	1	1	1
Sphingomonas	0.090718	-0.108251	0.164472	0.499826	0.620072	0.740405	0.0241264	1.13867	0.32142	0.336874	-1.42628	1.36649	0.290516	1.51258	1.53695	1.60985	1.57937	1.56729	1.65974	1.52417	1.50926	1.58549	0.0663876	-0.372616	0.108736	0.325207	0.385175	0.468798	0.0153937	0.686053	0.210882	0.223204	-0.899582	0.947276	0.710666	0.913752	0.746085	0.701385	0.640807	0.987766	0.495158	0.83365	0.824087	0.371715	0.999909	0.757107	1	1	1
Sphingorhabdus	0.706874	-0.218975	-0.555318	-0.566843	-1.53	-0.234571	-0.809428	-0.533731	0.206555	-0.237365	0	2.12123	0.205122	2.3787	2.35541	2.36169	2.39453	2.3566	2.37225	2.35342	2.36433	2.3475	0.333238	-1.06754	-0.233454	-0.240656	-0.647843	-0.0979612	-0.343473	-0.224989	0.0877677	-0.100394	0	0.740695	0.292131	0.8166	0.811051	0.520788	0.922452	0.733042	0.823133	0.930499	0.920533	1	0.999909	0.366996	1	1	1
Unclassified_Sphingomonadaceae	0.962144	-0.841413	-0.294231	-0.58378	-1.30202	-0.369347	0.59525	-0.0497033	0.193945	-0.807057	0.246136	1.84103	0.232384	2.07054	2.09265	2.08076	2.09728	2.0858	2.14755	2.04648	2.06223	2.05111	0.522613	-3.62079	-0.142103	-0.278967	-0.625744	-0.176108	0.285382	-0.0231441	0.0947704	-0.391352	0.120001	0.603648	0.000706066	0.887593	0.781468	0.534447	0.86095	0.77658	0.981631	0.924892	0.697269	0.904983	0.999909	0.00194	1	1	1
Candidatus_Alysiosphaera	0.339254	0.38767	-0.18175	-0.0210594	-1.08267	-1.16047	0.155109	-0.601992	0.4146	-0.252407	0	2.194	0.156795	2.45104	2.46215	2.45591	2.46769	2.45309	2.4775	2.45065	2.44894	2.44536	0.154628	2.47245	-0.074152	-0.00855327	-0.440841	-0.470264	0.0632298	-0.242984	0.16918	-0.103068	0	0.878003	0.0184241	0.941312	0.993224	0.662039	0.641084	0.949943	0.809436	0.866629	0.918497	1	0.999909	0.0336779	1	1	1
Bacteria_Proteobacteria_Gammaproteobacteria___Unclassified	-2.07217	1.72215	1.76413	1.01874	1.357	1.74412	1.65354	0.72807	2.15574	1.66837	3.5102	1.1462	0.263265	1.29624	1.28329	1.34368	1.32836	1.31156	1.32041	1.40421	1.29343	1.43437	-1.80785	6.5415	1.36096	0.793851	1.00991	1.31299	1.26074	0.551396	1.5352	1.28988	2.44721	0.0750523	9.4062e-09	0.178021	0.430044	0.316118	0.193601	0.211711	0.58317	0.129374	0.201461	0.0169853	0.999909	8.91046e-08	1	1	1
Sulfurifustis	0.884788	0.110092	-0.975582	-0.088415	-0.677049	-0.691154	-0.872411	-1.09685	-1.05625	-0.562108	0	2.59192	0.139954	2.89787	2.89312	2.89445	2.90426	2.89311	2.89917	2.88358	2.88765	2.88674	0.341364	0.786632	-0.336655	-0.0305604	-0.233913	-0.237979	-0.301547	-0.37833	-0.3663	-0.194659	0	0.737012	0.442326	0.740497	0.975976	0.817846	0.814742	0.766655	0.709868	0.71866	0.847967	1	0.999909	0.519381	1	1	1
Aeromonas	-2.95571	3.82633	-0.79878	1.12618	1.67563	1.44801	0.881251	0.877878	2.40509	2.51769	2.77216	1.33145	0.352252	1.567	1.57628	1.54876	1.6176	1.49599	1.60392	1.52567	1.62451	1.64077	-2.21992	10.8625	-0.509752	0.714453	1.08192	0.895155	0.589077	0.547334	1.57642	1.54981	1.68955	0.0299178	2.9931e-16	0.611952	0.477505	0.283286	0.374007	0.557851	0.586024	0.119785	0.126042	0.0959048	0.999909	2.99737e-14	1	1	1
Pseudoalteromonas	-0.192789	-0.109631	0	0.259017	1.01494	-0.914345	0.115861	2.57498	1.52265	-0.291826	0	2.78145	0.171228	3.10064	3.10847	3.14447	3.11199	3.09986	3.10805	3.09299	3.09729	3.09643	-0.0693124	-0.640266	0	0.083326	0.32277	-0.293813	0.0373762	0.828488	0.49229	-0.0942198	0	0.946442	0.5399	1	0.93564	0.755144	0.776379	0.971101	0.431415	0.635739	0.927252	1	0.999909	0.616307	1	1	1
Shewanella	-0.447819	-1.19269	0.248005	1.52828	0.60122	0.823564	1.77946	2.50663	2.14456	2.59832	1.94296	1.25807	0.395013	1.53779	1.46042	1.40789	1.48769	1.52891	1.64114	1.5	1.4481	1.44316	-0.355956	-3.01936	0.161274	1.04646	0.427037	0.553587	1.16387	1.52738	1.4297	1.7943	1.34632	0.722959	0.00354873	0.872349	0.299	0.670682	0.581651	0.248484	0.131238	0.157315	0.077146	0.182607	0.999909	0.00797327	1	1	1
Unclassified_Arenicellaceae	-0.564415	1.16519	0.448656	0.66555	-0.141739	0.490653	-0.944083	-0.271255	-0.0176886	0.179955	0	1.96239	0.208183	2.19758	2.20236	2.22793	2.2161	2.19616	2.22254	2.19419	2.20534	2.18283	-0.287616	5.59695	0.204159	0.302199	-0.0636193	0.221404	-0.429878	-0.122047	-0.00806156	0.0815998	0	0.774961	1.23327e-06	0.83915	0.763893	0.949555	0.82578	0.669336	0.903405	0.993604	0.935327	1	0.999909	7.32648e-06	1	1	1
Bacteria_Proteobacteria_Gammaproteobacteria_Burkholderiales__Unclassified	-0.430999	1.19103	0.370564	0.64048	0.237471	-0.48895	0.446137	-0.372593	-0.379247	-1.13631	-0.468807	1.97216	0.189803	2.21668	2.20736	2.23278	2.23181	2.24394	2.21901	2.19612	2.21019	2.19803	-0.218541	6.27507	0.167171	0.290156	0.106357	-0.219082	0.198819	-0.16791	-0.172689	-0.514126	-0.213285	0.828041	1.45472e-07	0.868019	0.773092	0.915794	0.827623	0.843342	0.867441	0.863706	0.609796	0.832113	0.999909	1.0513e-06	1	1	1
Unclassified_B1-7BS	0.604478	0.397355	-0.508569	-0.342377	-1.05408	-0.641123	0.258166	-0.630296	-0.493175	-0.640743	-1.03331	1.92829	0.173975	2.16023	2.15888	2.18753	2.17641	2.15977	2.16667	2.15475	2.1498	2.1468	0.313479	2.28397	-0.235423	-0.15859	-0.481859	-0.294578	0.119534	-0.290905	-0.228878	-0.298048	-0.481326	0.755365	0.0271437	0.814948	0.874701	0.632241	0.769671	0.905384	0.772461	0.82	0.767039	0.632617	0.999909	0.0468663	1	1	1
Burkholderia-Caballeronia-Paraburkholderia	0.574171	-0.924442	0	0.29661	-0.248683	0.0748621	0.219573	-0.702789	0	-0.490291	-1.04956	2.66188	0.200458	2.96109	2.96197	2.98551	3.01737	2.98007	2.97092	2.95458	2.9633	2.95818	0.215702	-4.61164	0	0.10014	-0.0832967	0.0248104	0.0736805	-0.236556	0	-0.165454	-0.354798	0.832126	0.000339066	1	0.92156	0.934717	0.980533	0.942238	0.816201	1	0.870796	0.72768	0.999909	0.000994499	1	1	1
Lautropia	3.07174	-0.249634	-2.92945	-2.64134	-2.8602	0	-3.03624	-1.5463	-2.86323	-3.38032	0	2.76257	0.164943	3.07838	3.08039	3.08344	3.09126	3.08126	3.12684	3.07213	3.0765	3.07559	1.11191	-1.51346	-0.951619	-0.857472	-0.927601	0	-0.985389	-0.494525	-0.932001	-1.09875	0	0.294994	0.164459	0.366145	0.413434	0.37782	1	0.350181	0.632782	0.375661	0.300398	1	0.999909	0.224291	1	1	1
Ralstonia	-0.502864	1.10811	-1.06382	-0.407789	1.52224	0.883528	0.859048	1.28812	-0.0423412	0.430806	-2.13262	1.40512	0.340208	1.61024	1.6488	1.69296	1.64319	1.63902	1.68288	1.62596	1.61371	1.6752	-0.357879	3.25715	-0.66066	-0.247325	0.899158	0.53769	0.524124	0.765425	-0.0260408	0.266966	-1.27306	0.721649	0.00182713	0.511278	0.805474	0.372047	0.592716	0.602061	0.446923	0.979308	0.790381	0.207751	0.999909	0.00450993	1	1	1
Vogesella	-0.0865018	-0.258218	0.790225	0.849685	1.22868	0.75391	0	0.615352	0	0	-0.12606	2.84152	0.134315	3.16542	3.16608	3.17218	3.17777	3.16588	3.17678	3.15916	3.16336	3.16252	-0.0304421	-1.92249	0.249643	0.268371	0.387331	0.237245	0	0.193703	0	0	-0.0398605	0.976702	0.102911	0.811191	0.797402	0.711877	0.82036	1	0.8528	1	1	0.969498	0.999909	0.147829	1	1	1
Acidovorax	1.1561	-0.563342	-1.08071	-0.767926	-0.586243	-0.678885	-1.052	-0.158497	-0.849385	-0.618188	-0.804049	2.46806	0.228019	2.757	2.76052	2.81664	2.78908	2.76617	2.7884	2.74821	2.74899	2.74692	0.468426	-2.47059	-0.391989	-0.278182	-0.208136	-0.243408	-0.380308	-0.0568415	-0.309069	-0.224878	-0.292709	0.644088	0.0217149	0.698838	0.78347	0.837038	0.809944	0.707364	0.955185	0.760177	0.82415	0.772488	0.999909	0.038832	1	1	1
Aquabacterium	0.259879	-0.324867	-0.154202	0.459532	1.13703	-0.198638	0.473926	-0.186122	-0.068882	0.367077	0	2.17237	0.215779	2.42754	2.44186	2.47921	2.45557	2.45371	2.44563	2.41796	2.44442	2.4198	0.11963	-1.50556	-0.063522	0.18819	0.458626	-0.0808927	0.193147	-0.0761037	-0.0284876	0.150169	0	0.905442	0.140906	0.949702	0.851785	0.64926	0.935975	0.84793	0.939758	0.977431	0.881469	1	0.999909	0.196372	1	1	1
Comamonas	1.54606	-1.16769	-1.13096	-0.2748	-0.957806	-1.02136	-0.528066	0.203761	-1.26253	-0.612038	-1.33772	1.86675	0.314494	2.09536	2.10192	2.1757	2.12125	2.1601	2.22714	2.09828	2.13729	2.0792	0.828211	-3.71292	-0.539745	-0.130738	-0.440228	-0.481487	-0.244464	0.0914896	-0.601698	-0.286361	-0.643384	0.41165	0.000533227	0.591868	0.896529	0.661748	0.632358	0.807913	0.927484	0.550207	0.775834	0.523037	0.999909	0.00149517	1	1	1
Delftia	1.71776	1.03366	-1.86429	-1.65713	-2.12794	-2.5884	-3.29005	-2.32712	2.33199	-2.48901	-1.69757	2.72481	0.17994	3.0363	3.04298	3.05262	3.0907	3.03922	3.04641	3.02996	3.03434	3.03497	0.630415	5.74448	-0.614002	-0.544573	-0.697086	-0.837481	-1.08253	-0.763889	0.769644	-0.82028	-0.559336	0.544096	0.000278226	0.554415	0.599278	0.503356	0.424003	0.307167	0.464488	0.461233	0.433244	0.589578	0.999909	0.000844314	1	1	1
Hydrogenophaga	0.205012	0.656838	-0.024477	-1.53632	-1.43342	0.520352	0.397383	-0.441178	0	-0.466456	0	2.81819	0.134011	3.14042	3.14112	3.14759	3.15933	3.14108	3.14927	3.1343	3.13961	3.13768	0.0727458	4.90136	-0.00779418	-0.489098	-0.455403	0.164703	0.126512	-0.140089	0	-0.148571	0	0.944373	0.00270716	0.994034	0.642136	0.664835	0.874586	0.90346	0.893174	1	0.88676	1	0.999909	0.00634689	1	1	1
Inhella	0.474543	-0.634673	0	-0.040036	0.261252	0.34534	0.328915	0.799938	-0.0397755		0	2.85485	0.128803	3.18109	3.18179	3.18508	3.19654	3.18418	3.18973	3.17513		3.1784	0.166224	-4.92748	0	-0.0125828	0.0820237	0.108035	0.103297	0.250785	-0.0125272		0	0.874494	0.00436913	1	0.990447	0.93781	0.918169	0.921743	0.81196	0.990489	1	1	0.999909	0.00954131	1	1	1
Limnohabitans	0.875002	0.678407	-1.21062	-0.920648	-2.60929	-0.419199	-0.931118	-0.829032	-0.314595	-1.78607	0	2.78159	0.141896	3.09977	3.10751	3.10385	3.11285	3.10043	3.11622	3.09633	3.09835	3.097	0.314569	4.781	-0.390552	-0.296265	-0.840661	-0.134667	-0.300319	-0.266038	-0.101602	-0.576457	0	0.762258	0.00200995	0.707742	0.775624	0.428316	0.896665	0.772657	0.797876	0.921921	0.58236	1	0.999909	0.00487536	1	1	1
Malikia	2.30083	-1.86283	-0.806492	-1.87318	-1.1503	-1.25975	-1.88987	-2.21899	-1.21702	-0.562921	-2.2839	2.08153	0.237618	2.34157	2.32298	2.35768	2.38372	2.32455	2.33971	2.31432	2.32679	2.30855	1.10535	-7.83962	-0.344424	-0.806369	-0.487895	-0.528482	-0.813006	-0.948403	-0.525866	-0.24193	-0.989324	0.27561	1.30583e-09	0.732332	0.424798	0.628288	0.600085	0.421028	0.348619	0.601885	0.810071	0.328452	0.999909	1.66434e-08	1	1	1
Pelomonas	0.810359	-1.54658	-0.627301	-0.166926	1.05313	0.512191	0.53219	1.25149	-0.083689	0.502677	-0.0607343	1.44998	0.355716	1.68768	1.67106	1.69803	1.83113	1.6564	1.73203	1.67224	1.6442	1.60129	0.558878	-4.3478	-0.371693	-0.0998922	0.620208	0.279713	0.321293	0.722558	-0.0500459	0.305727	-0.0379284	0.578258	5.21051e-05	0.711388	0.920752	0.537394	0.780628	0.749069	0.472668	0.960247	0.760836	0.969867	0.999909	0.000193258	1	1	1
Ramlibacter	0.707829	-0.82853	0.255634	0.117639	-0.212621	0.0721809	-0.202451	0	0.40215	-0.265389	0	2.81975	0.137019	3.14534	3.14284	3.14853	3.15771	3.14279	3.15087	3.13601	3.14339	3.1394	0.251025	-6.04682	0.0812739	0.0374309	-0.0675304	0.0228587	-0.0644175	0	0.128236	-0.0844276	0	0.81017	0.000925952	0.937867	0.971356	0.948354	0.982504	0.95073	1	0.902152	0.935463	1	0.999909	0.00248694	1	1	1
Rhizobacter	1.45746	-0.748969	-0.613744	0	-0.909219	-0.0283171	-1.03594	-1.26079	-1.11998	-1.23087	0	2.85524	0.126341	3.18147	3.18216	3.18545	3.19519	3.18234	3.1901	3.17543	3.18122	3.17877	0.510449	-5.92814	-0.192912	0	-0.285428	-0.0088624	-0.325528	-0.395219	-0.352701	-0.386917	0	0.636616	0.00405767	0.856427	1	0.789486	0.993353	0.761098	0.712852	0.742113	0.718521	1	0.999909	0.00897295	1	1	1
Rhodoferax	1.26019	-0.89944	-0.552988	-0.415221	-0.258392	-0.201671	-0.978237	-1.39188	0.154841	0.349484	0	2.60987	0.137019	2.91311	2.91208	2.91358	2.92813	2.91168	2.9185	2.90349	2.90706	2.90615	0.482857	-6.56433	-0.189828	-0.142586	-0.0886856	-0.0688736	-0.33597	-0.476915	0.0533292	0.120219	0	0.635738	6.51494e-06	0.851831	0.888398	0.930432	0.945944	0.741259	0.639871	0.95813	0.905806	1	0.999909	3.12806e-05	1	1	1
Unclassified_Comamonadaceae	0.830271	0.173311	-0.0769558	-0.640929	-0.85057	-0.748391	-0.203626	-0.628059	-0.29142	-1.06735	-1.78484	1.66814	0.213209	1.88179	1.88597	1.87737	1.90578	1.8804	1.88638	1.86484	1.9157	1.86272	0.497722	0.812869	-0.0408951	-0.339841	-0.453065	-0.392696	-0.108289	-0.332945	-0.15627	-0.557157	-0.958193	0.620701	0.419863	0.96753	0.735294	0.652317	0.69609	0.914168	0.740465	0.876403	0.579722	0.342236	0.999909	0.495494	1	1	1
Unclassified_Gallionellaceae	0.801724	-0.876436	0	-0.105156	0.0310184	-0.597638	1.35553	-0.366417	0	0	0	2.85485	0.128809	3.18286	3.18342	3.18715	3.19357	3.18175	3.18975	3.17505	3.17924	3.1784	0.280829	-6.80414	0	-0.0330322	0.00973232	-0.187138	0.426034	-0.114873	0	0	0	0.788274	0.000493768	1	0.97472	0.99255	0.85772	0.684943	0.912293	1	1	1	0.999909	0.00141278	1	1	1
Thiobacillus	0.16897	0.199159	0.568461	0.452221	-0.13666	0.219575	-0.0815787	0.160074	-0.086179	-1.34052	0	2.13608	0.180931	2.38636	2.40253	2.39742	2.40187	2.39154	2.4147	2.38797	2.38043	2.37879	0.0791029	1.10075	0.238213	0.188227	-0.0570032	0.0914182	-0.0341113	0.0662916	-0.0360887	-0.563141	0	0.937366	0.27793	0.812996	0.8517	0.954841	0.92764	0.972967	0.947493	0.971401	0.576647	1	0.999909	0.353592	1	1	1
Unclassified_Hydrogenophilaceae	0.156487	-0.188363	0.594778	-0.0239268	1.47334	-0.00130938	0.794596	0.0149144	-0.200811	0	0	2.46322	0.155197	2.75178	2.7564	2.7564	2.7741	2.75055	2.76391	2.73989	2.74472	2.74377	0.0635292	-1.2137	0.216143	-0.00868046	0.534514	-0.000471999	0.288886	0.00539614	-0.0732916	0	0	0.949871	0.236673	0.830703	0.993146	0.597903	0.999627	0.775149	0.995739	0.942182	1	1	0.999909	0.306669	1	1	1
Unclassified_Methylophilaceae	-2.77671	1.43944	0	1.84803	2.56923	3.31809	2.30442	1.84733	1.22803	2.28967	2.71032	2.72472	0.173366	3.0363	3.04108	3.04066	3.08102	3.04546	3.04885	3.0302	3.04198	3.03347	-1.01908	8.30291	0	0.607687	0.84496	1.07695	0.756675	0.60591	0.405262	0.752689	0.893471	0.332186	8.49089e-06	1	0.556942	0.417891	0.306799	0.466697	0.558076	0.693819	0.468985	0.3926	0.999909	3.96808e-05	1	1	1
Unclassified_Neisseriaceae	0.646412	0.185881	0	0	-0.320601	-1.06061	-0.0522553	-0.912823	-0.653909	-0.364718	-0.122617	2.76261	0.167535	3.07838	3.08014	3.10047	3.09318	3.09689	3.08728	3.07256	3.08467	3.07559	0.233986	1.1095	0	0	-0.103404	-0.342887	-0.0168735	-0.295672	-0.212822	-0.118236	-0.0398679	0.820232	0.295978	1	1	0.91991	0.739556	0.986906	0.774189	0.836208	0.908478	0.969069	0.999909	0.370501	1	1	1
966-1	-0.491962	-0.13707	0.338051	0.979747	0.606707	0.647747	0.871036	0.0656169	0.251461	2.08088	0	2.48678	0.141159	2.7819	2.77706	2.78059	2.78889	2.77518	2.78374	2.7662	2.77415	2.77005	-0.197831	-0.971037	0.121518	0.3528	0.218194	0.23226	0.313866	0.0235715	0.0909048	0.750097	0	0.844994	0.342086	0.904384	0.727596	0.829289	0.818483	0.756579	0.981407	0.928391	0.461143	1	0.999909	0.419969	1	1	1
DSSD61	0.584858	0.381722	0	-1.01947	-0.238362	-0.451097		0.0711229	0.340617	0	0	2.90899	0.124534	3.24114	3.24182	3.24505	3.25339		3.24962	3.23641	3.23932	3.23849	0.201052	3.06519	0	-0.314474	-0.0734538	-0.138654		0.0218865	0.105245	0	0	0.853517	0.0547689	1	0.773762	0.946068	0.898507	1	0.983913	0.922824	1	1	0.999909	0.0855078	1	1	1
Ellin6067	0.573149	0.411091	-0.281795	0.188316	-0.627438	-1.10774	0.200099	-0.610161	-1.13356	-0.570995	-1.61686	1.72208	0.215186	1.94554	1.92773	2.00247	1.97078	1.92617	1.96973	1.93347	1.92504	1.91769	0.332824	1.91039	-0.144842	0.097688	-0.313333	-0.562083	0.103885	-0.309769	-0.586284	-0.296614	-0.843126	0.740605	0.0616041	0.885396	0.922556	0.755281	0.576475	0.91766	0.757974	0.560221	0.767943	0.40302	0.999909	0.0949109	1	1	1
mle1-7	1.10559	-0.0702867	-0.844591	-0.699825	-0.734446	-1.42305	-0.347413	-0.95365	-0.895919	-0.211798	0	2.42045	0.173108	2.69543	2.6979	2.72201	2.71789	2.70718	2.70485	2.68757	2.69483	2.69153	0.45677	-0.406028	-0.313341	-0.259396	-0.269817	-0.523587	-0.12833	-0.35257	-0.333357	-0.0785941	0	0.651629	0.688045	0.756521	0.797372	0.789431	0.605001	0.898875	0.727253	0.741538	0.937957	1	0.999909	0.738621	1	1	1
MND1	0.063584	0.531032	0.024785	0.461011	0.735501	-0.554559	0.677839	-0.232361	-0.208342	-0.759317	-0.131716	2.10779	0.183346	2.36205	2.36724	2.38433	2.38959	2.35771	2.36515	2.34537	2.35363	2.35028	0.0301662	2.89635	0.010493	0.194746	0.308473	-0.232072	0.287499	-0.098244	-0.0888313	-0.322616	-0.0560426	0.976092	0.00623003	0.991683	0.846629	0.759407	0.817727	0.775292	0.922255	0.929683	0.748755	0.955601	0.999909	0.0130756	1	1	1
Massilia	0.236325	-1.3339	-0.563047	1.2877	0.594785	0.669483	0.0135385	1.12704	0.287672	0.150139	0.992596	2.40869	0.261496	2.6832	2.68741	2.7743	2.74208	2.68558	2.72161	2.7162	2.69665	2.67929	0.0981135	-5.10103	-0.209841	0.479158	0.214391	0.244151	0.0050412	0.41411	0.10591	0.0556761	0.37047	0.922625	2.87035e-05	0.835492	0.635991	0.831981	0.809106	0.996018	0.682325	0.916499	0.956042	0.714153	0.999909	0.000113438	1	1	1
Unclassified_Oxalobacteraceae	-0.801363	0.188091	0	0.932339	0.405972	0	1.30278	1.79298	0.666752	0.749002	0	2.83663	0.136696	3.16082	3.16638	3.1649	3.17338	3.16148	3.17645	3.15474	3.15982	3.15811	-0.282505	1.37598	0	0.29445	0.128273	0	0.41208	0.56446	0.211349	0.23704	0	0.787049	0.217979	1	0.778336	0.902124	1	0.694599	0.5929	0.839611	0.820512	1	0.999909	0.286685	1	1	1
Dechloromonas	1.57405	-0.803408	-0.304238	-0.452858	-1.21889	-0.735325	-1.01429	-1.27407	-0.821533	-1.17848	-1.76092	1.52812	0.269628	1.72936	1.71367	1.76117	1.80319	1.78165	1.81777	1.71335	1.75508	1.7009	1.03006	-2.97969	-0.175925	-0.264262	-0.692092	-0.407792	-0.569297	-0.700899	-0.47949	-0.671467	-1.03529	0.307258	0.00420947	0.860966	0.792515	0.491641	0.684928	0.571353	0.486169	0.633393	0.504589	0.304831	0.999909	0.00927936	1	1	1
Denitratisoma	0.464472	-0.135604	0.188745	0.20165	-0.377096	-0.944963	0.716616	-0.476108	-0.803915	-0.85832	0	2.57352	0.146036	2.87242	2.88022	2.877	2.88547	2.87118	2.8788	2.86257	2.8672	2.86629	0.180481	-0.92856	0.0657095	0.0700121	-0.131073	-0.32749	0.249589	-0.165384	-0.280837	-0.299358	0	0.858791	0.365403	0.948333	0.944956	0.897172	0.747076	0.805731	0.870485	0.782038	0.768096	1	0.999909	0.445473	1	1	1
Sulfurisoma	0.902927	-0.29779	-0.424351	-0.0234642	0.553148	-1.33526	-0.626798	-0.578478	-1.16262	-1.54596	0	2.42136	0.154323	2.70491	2.71438	2.72024	2.71946	2.70415	2.71062	2.69398	2.69825	2.69729	0.372901	-1.92965	-0.156882	-0.00864438	0.203345	-0.491002	-0.231791	-0.213411	-0.431562	-0.572948	0	0.712365	0.0650724	0.876598	0.993171	0.840511	0.627708	0.818587	0.832737	0.669759	0.571798	1	0.999909	0.100035	1	1	1
Sulfuritalea	2.11949	-0.622333	-1.58777	-1.19903	-1.02091	-1.50406	-1.10673	-1.56598	-1.87667	-1.78362	0	2.56709	0.171704	2.86366	2.87377	2.86822	2.8992	2.87585	2.87724	2.85559	2.85958	2.85867	0.825641	-3.62446	-0.554454	-0.417234	-0.355938	-0.518784	-0.384834	-0.544265	-0.657192	-0.623735	0	0.419817	0.00193877	0.586092	0.681441	0.726025	0.610231	0.70487	0.592938	0.519373	0.540626	1	0.999909	0.00473546	1	1	1
Thauera	1.12769	0.0693581	0.0863075	-0.881757	-2.14076	-1.22321	-0.693344	-1.92119	-0.310934	0	0	2.6737	0.144543	2.98116	2.97963	2.98749	2.99316	2.98362	2.98674	2.97109	2.97554	2.97466	0.421771	0.479844	0.0289509	-0.295928	-0.716576	-0.408669	-0.232383	-0.643242	-0.104653	0	0	0.679597	0.638749	0.977312	0.771629	0.485419	0.688965	0.819603	0.530463	0.918136	1	1	0.999909	0.701822	1	1	1
Unclassified_Rhodocyclaceae	0.107326	0.12118	0.284773	0.584942	0.453774	-1.00217	0.323918	0.276093	0.021881	0.0382759	0	1.83874	0.218568	2.06372	2.05419	2.10592	2.12665	2.06599	2.07298	2.06389	2.0756	2.04715	0.0583692	0.554426	0.13799	0.284755	0.215476	-0.471244	0.156786	0.133187	0.0106018	0.0184409	0	0.953692	0.581809	0.890814	0.777032	0.830291	0.639558	0.876058	0.894591	0.991584	0.985362	1	0.999909	0.653603	1	1	1
Unclassified_SC-I-84	-0.125397	1.18069	0.398515	0.304557	0.230613	0.723025	-0.293325	0.000697765	-0.0754436	-0.0931319	-2.81176	1.3102	0.267581	1.47429	1.49081	1.49908	1.55867	1.53109	1.55288	1.4549	1.50229	1.61897	-0.0957084	4.41245	0.27031	0.204289	0.153837	0.463874	-0.191578	0.000449336	-0.0518547	-0.0619932	-1.73675	0.924051	4.00475e-05	0.787791	0.838776	0.878222	0.644312	0.848679	0.999643	0.958806	0.950761	0.0872424	0.999909	0.000152572	1	1	1
Parasutterella	3.26841	-1.41886	-2.16427	-2.06907	-2.75656	-3.28542	-2.70328	-1.66055	-2.28992	-2.46639	-2.68126	2.24788	0.245255	2.50918	2.48871	2.52939	2.51454	2.4919	2.5576	2.49	2.49354	2.48699	1.45399	-5.78524	-0.862539	-0.831384	-1.08981	-1.30657	-1.08483	-0.64926	-0.919646	-0.989108	-1.07811	0.154857	1.48161e-06	0.394263	0.411393	0.283244	0.19988	0.285413	0.520409	0.364053	0.329399	0.288357	0.999909	8.72779e-06	1	1	1
Unclassified_Sutterellaceae	0.33733	0.418723	0.0477931	0.362787	-0.295947	-0.774295	0.736486	-0.503056	-0.3037	-0.81204	-1.61572	1.65283	0.230131	1.85395	1.84752	1.88775	1.92089	1.8435	1.87547	1.88012	1.86235	1.83476	0.204092	1.8195	0.025779	0.196365	-0.156773	-0.403091	0.399504	-0.26823	-0.161532	-0.43603	-0.880615	0.839035	0.0742794	0.979527	0.845049	0.875998	0.688444	0.691069	0.789526	0.872266	0.664522	0.382358	0.999909	0.111978	1	1	1
Unclassified_TRA3-20	0.454378	-0.274706	-0.249736	0.216321	0.402476	0.299645	0.553453	-0.598399	-0.246551	-0.0684511	0	2.42451	0.166865	2.71526	2.70456	2.73173	2.71856	2.71668	2.71563	2.69638	2.70068	2.69973	0.187411	-1.64627	-0.091975	0.0799838	0.147334	0.110222	0.203724	-0.220354	-0.0914375	-0.0253459	0	0.852851	0.112223	0.927451	0.936887	0.88405	0.913113	0.840219	0.827385	0.927874	0.97998	1	0.999909	0.159895	1	1	1
Bacteria_Proteobacteria_Gammaproteobacteria_CCD24__Unclassified	0.716433	-0.29616	0.0556352	-0.137193	-0.211771	-0.354943	0.184131	0.110159	-0.40298	0	0	2.59112	0.152648	2.88963	2.89408	2.90787	2.90508	2.8906	2.89831	2.88087	2.88547	2.88456	0.276495	-1.94015	0.0192534	-0.0474046	-0.0728266	-0.12218	0.0636998	0.0380081	-0.139882	0	0	0.785317	0.0681923	0.984851	0.962713	0.942747	0.90411	0.949911	0.9701	0.890307	1	1	0.999909	0.103694	1	1	1
Bacteria_Proteobacteria_Gammaproteobacteria_CCM19a__Unclassified	1.16473	-0.160981	-0.289243	-0.665632	-1.33457	-1.2442	-0.529173	-0.600673	-0.730694	-1.0583	-0.727808	2.22802	0.162198	2.49705	2.48561	2.49916	2.50492	2.48523	2.49634	2.47924	2.49559	2.48019	0.522763	-0.992497	-0.115834	-0.267795	-0.534008	-0.496702	-0.212927	-0.240622	-0.294725	-0.424067	-0.293449	0.604632	0.328177	0.908486	0.790524	0.596915	0.622692	0.832693	0.811337	0.77005	0.674268	0.771017	0.999909	0.406453	1	1	1
Cellvibrio	-0.559887	0.811379	-0.850375	1.47407	0.186361	2.91851	1.91119	0.461011	-0.859503	-0.902792	0.474479	2.85483	0.126347	3.18109	3.18309	3.18508	3.19357	3.18282	3.18973	3.17505	3.18031	3.1784	-0.196119	6.42183	-0.267321	0.463095	0.0585105	0.913871	0.60047	0.14453	-0.270705	-0.283869	0.149282	0.862637	0.0234006	0.814264	0.688803	0.958662	0.457255	0.609174	0.898332	0.811996	0.8032	0.895025	0.999909	0.0413794	1	1	1
OM60NOR5_clade	0.344383	0.409872	-0.624563	0.174735	-0.969413	-0.498697	-0.0894736	-0.351419	0.260976	-0.474863	0	1.8931	0.217768	2.14521	2.11992	2.14689	2.17502	2.12544	2.14263	2.12391	2.14218	2.10992	0.181915	1.88215	-0.291143	0.082425	-0.451544	-0.229284	-0.0420964	-0.164013	0.122875	-0.221673	0	0.856432	0.0660158	0.772223	0.934659	0.653675	0.819643	0.9666	0.870424	0.90273	0.825529	1	0.999909	0.101042	1	1	1
Unclassified_Halieaceae	0.749328	-0.328345	0.351503	-0.202813	-1.12321	-0.709668	0.48141	-0.340399	0.0850633	0.0236152	0	2.33369	0.185217	2.60948	2.61179	2.6297	2.62698	2.62869	2.6219	2.6021	2.60405	2.59965	0.321092	-1.77276	0.134702	-0.077653	-0.427124	-0.270146	0.183137	-0.129829	0.0326903	0.00906866	0	0.750443	0.0867745	0.893778	0.938637	0.672443	0.788961	0.855965	0.897598	0.974146	0.992826	1	0.999909	0.127524	1	1	1
BD1-7_clade	-0.0939527	0.265216	0.356227	0.352644	-0.219163	0.371246	0.353058	0.212981	1.28136	0.172461	-0.435284	1.99339	0.211532	2.24854	2.23571	2.25835	2.24624	2.2323	2.26996	2.2127	2.21788	2.21752	-0.0471322	1.25379	0.158426	0.157733	-0.0970454	0.165274	0.158159	0.0938255	0.579093	0.0777592	-0.196293	0.962626	0.216693	0.874863	0.875406	0.923141	0.869503	0.875072	0.925684	0.565548	0.93838	0.845305	0.999909	0.28553	1	1	1
Thiocapsa	-1.16896	-0.107368	0	0	0.790942	2.00004	0.649278	0.611478	0	0	0	2.9446	0.131578	3.28054	3.28122	3.28515	3.29831	3.28118	3.28893	3.27469	3.27875	3.27792	-0.396984	-0.816007	0	0	0.240763	0.606385	0.197879	0.18592	0	0	0	0.729736	0.500225	1	1	0.83217	0.60592	0.861428	0.869656	1	1	1	0.999909	0.580559	1	1	1
Unclassified_Chromatiaceae	-0.0961923	0.684562	0.0117929	0.670598	-1.09508	0.125104	-0.743834	-0.606278	-0.315176	-0.0419173	0.0911632	2.17175	0.207631	2.436	2.42951	2.45934	2.48535	2.42533	2.45324	2.42277	2.43663	2.41964	-0.0442925	3.29701	0.00484112	0.276022	-0.445274	0.0503367	-0.306693	-0.247133	-0.130089	-0.017203	0.0376764	0.964923	0.0022479	0.996165	0.784155	0.658863	0.96014	0.760894	0.806249	0.897241	0.986372	0.97016	0.999909	0.00539649	1	1	1
Candidatus_Competibacter	-0.351582	0.985617	0.384901	0.372294	-0.523282	0.201416	0.78286	-0.716839	0.0455047	0.532535	-0.620808	1.82973	0.237149	2.05337	2.05731	2.09742	2.0597	2.03166	2.06746	2.03735	2.05664	2.02494	-0.19215	4.1561	0.187448	0.180962	-0.249488	0.097789	0.38533	-0.346725	0.0223352	0.258934	-0.306581	0.848403	0.000126516	0.852068	0.857129	0.804005	0.922491	0.701628	0.730253	0.982269	0.796749	0.760435	0.999909	0.000406824	1	1	1
Coxiella	0.918823	-0.37966	-0.719611	-1.03509	0.188899	0.0342848	-0.639764	-1.04829	-1.01246	-0.567231	-1.96222	1.97846	0.222047	2.21404	2.21793	2.27816	2.25547	2.22031	2.23783	2.19965	2.23236	2.20221	0.464414	-1.70982	-0.325022	-0.46669	0.0829173	0.0152007	-0.288141	-0.468439	-0.460284	-0.254095	-0.891024	0.644694	0.0945072	0.746741	0.643078	0.934302	0.987942	0.774623	0.641836	0.647632	0.800634	0.377875	0.999909	0.136597	1	1	1
Aquicella	0.0911656	0.765308	-0.786917	-0.473545	0.182474	1.12524	-0.204687	-0.833055	-1.08045	-0.601174	-0.498377	1.81265	0.228145	2.04735	2.03345	2.07006	2.06165	2.06891	2.07444	2.02818	2.04382	2.01883	0.0502941	3.35448	-0.384358	-0.232877	0.0881492	0.545796	-0.0989346	-0.401581	-0.532717	-0.294143	-0.246865	0.960093	0.00154143	0.702376	0.816827	0.930117	0.587682	0.921594	0.689739	0.596637	0.769891	0.806044	0.999909	0.00387292	1	1	1
Rickettsiella	-0.421255	-0.837747	1.14117	0.841561	1.5168	0.805038	1.47785	0.547585	0.807263	0.800993	0	2.48524	0.166897	2.77165	2.77783	2.79654	2.79746	2.77214	2.79369	2.7654	2.76876	2.76782	-0.169503	-5.01955	0.411728	0.302956	0.542385	0.287775	0.533109	0.196008	0.291916	0.289297	0	0.86695	5.02485e-05	0.684522	0.764769	0.593006	0.776213	0.599303	0.846403	0.773086	0.775063	1	0.999909	0.000187363	1	1	1
Unclassified_Diplorickettsiaceae	0.265947	0.00224167	-0.707881	-0.891089	0.461429	0.43743	0.12238	0.234229	-0.747184	-0.846556	-1.26453	2.22177	0.226097	2.48061	2.49298	2.53888	2.50588	2.50413	2.5152	2.47678	2.49972	2.47398	0.1197	0.00991467	-0.285366	-0.357439	0.181745	0.174561	0.0488711	0.0931253	-0.301676	-0.338661	-0.511133	0.905446	0.992149	0.777148	0.723039	0.856895	0.862491	0.961317	0.926367	0.764792	0.737011	0.612661	0.999909	0.993566	1	1	1
Citrobacter	0.816123	-3.81548	1.86177	0.560817	-0.26343	-0.722663	0.409175	1.45515	3.98986	1.30811	4.43521	1.42407	0.341076	1.70726	1.61454	1.63018	1.63149	1.63984	1.71725	1.60879	1.61851	1.74686	0.573091	-11.1866	1.0905	0.347354	-0.161596	-0.442948	0.249522	0.847372	2.48004	0.808216	2.53897	0.568656	1.64064e-16	0.279713	0.729502	0.87215	0.659345	0.803782	0.400047	0.0158666	0.422056	0.0136416	0.999909	1.91681e-14	1	1	1
Enterobacter	0.265394	-4.93072	2.50245	1.43349	1.41493	0.723804	1.38848	2.16165	4.66148	1.81133	4.8004	1.59258	0.304167	1.86248	1.81629	1.8668	1.81827	1.80872	1.86953	1.78675	1.78872	1.86538	0.166644	-16.2106	1.34361	0.789243	0.757942	0.398072	0.767658	1.15626	2.60892	1.01264	2.57341	0.86824	5.21447e-23	0.1844	0.433241	0.451608	0.692064	0.445859	0.252399	0.0115795	0.31551	0.0126962	0.999909	3.65534e-20	1	1	1
Escherichia-Shigella	4.83641	-4.84557	-1.236	-2.99244	-2.88953	-2.78205	-2.57401	-2.54537	-3.14939	-2.24029	-2.51811	1.62923	0.334865	1.88117	1.80289	1.83732	1.85446	1.81728	1.83032	1.78339	1.85306	1.84034	2.96852	-14.4702	-0.65704	-1.6598	-1.57269	-1.5002	-1.41641	-1.39067	-1.76596	-1.20896	-1.36829	0.00429508	3.14056e-21	0.513668	0.102173	0.12105	0.138807	0.161828	0.169462	0.0824906	0.23142	0.176324	0.999909	1.10077e-18	1	1	1
Plesiomonas	0.456005	-1.88916	1.74326	0.497361	0.603367	0.171915	1.97339	0.0648312	0.684244	-0.366203	1.56875	2.21058	0.333527	2.49966	2.4895	2.48218	2.4814	2.56343	2.52869	2.51127	2.46606	2.53683	0.206283	-5.6642	0.6974	0.199783	0.243079	0.0692816	0.769825	0.0256383	0.272469	-0.148497	0.618391	0.837765	2.14001e-06	0.49016	0.842806	0.809363	0.94516	0.446569	0.979691	0.786862	0.882803	0.540321	0.999909	1.17199e-05	1	1	1
Raoultella	0.28796	-0.284912	3.93822	-0.619699	-1.15881	-1.66254	-0.308403	-0.145541	0.776744	-0.36762	3.24107	2.22958	0.316865	2.40556	2.41212	2.46486	2.44693	2.44895	2.42404	2.41742	2.41491	2.46024	0.129154	-0.89916	1.63713	-0.256911	-0.470134	-0.67944	-0.125933	-0.0600408	0.321311	-0.152229	1.31738	0.897838	0.373575	0.108902	0.798473	0.640635	0.5005	0.900372	0.952401	0.749531	0.879718	0.194688	0.999909	0.450243	1	1	1
Unclassified_Enterobacteriaceae	1.69683	-4.94597	0.652487	0.470586	0.495167	0.36782	0.631529	1.0585	2.9031	0.67156	3.43579	1.36587	0.372565	1.60369	1.52651	1.56483	1.65191	1.52816	1.53669	1.539	1.54369	1.70393	1.2423	-13.2755	0.406867	0.308275	0.316436	0.222664	0.413261	0.688814	1.88635	0.435036	2.0164	0.218521	2.64344e-20	0.685422	0.758844	0.75267	0.824485	0.680755	0.493355	0.0636491	0.664955	0.0478312	0.999909	4.63263e-18	1	1	1
Pantoea	1.61807	-2.60778	1.54662	-1.68492	-2.7652	-2.90692	-1.98689	1.21838	0.698819	-0.301658	0.214752	2.23262	0.317075	2.49335	2.47543	2.48845	2.45067	2.46183	2.49321	2.44345	2.44526	2.4628	0.724738	-8.22449	0.620297	-0.680656	-1.11121	-1.18617	-0.807079	0.48868	0.285997	-0.123365	0.0871981	0.472939	4.7611e-10	0.53867	0.500111	0.273281	0.24273	0.424516	0.627805	0.776394	0.902452	0.93096	0.999909	6.81129e-09	1	1	1
Serratia	-0.263209	-2.73943	2.87636	0.734369	0.889741	0.483382	1.29979	1.74353	3.27475	2.40945	5.80991	1.26978	0.35193	1.53204	1.44902	1.49572	1.50184	1.51245	1.48177	1.51118	1.4236	1.6136	-0.207288	-7.78403	1.87747	0.506802	0.594857	0.321861	0.859392	1.17665	2.16702	1.6925	3.60059	0.836423	6.44845e-11	0.0648732	0.613983	0.553973	0.748576	0.393235	0.24356	0.0338476	0.0952667	0.00060893	0.999909	1.29153e-09	1	1	1
Acidibacter	0.0701424	-0.00638496	-0.92744	0.483732	-0.159342	0.00816602	1.27115	0.798445	0.175401	0.222234	0.60276	2.28849	0.19881	2.55313	2.56403	2.57213	2.58064	2.56655	2.59384	2.55192	2.5701	2.55422	0.0306501	-0.0321159	-0.363257	0.188661	-0.0619495	0.00316434	0.495275	0.307824	0.0687328	0.0864688	0.235986	0.975752	0.974592	0.71896	0.851629	0.951014	0.997496	0.624014	0.760343	0.945658	0.931668	0.815048	0.999909	0.977381	1	1	1
Candidatus_Berkiella	-0.297763	0.880185	-0.820556	-0.19539	-0.763919	0.418603	0.881006	-0.214974	-0.995711	0.715846	0.151286	2.15051	0.204428	2.41076	2.40369	2.44348	2.45881	2.42596	2.41378	2.39234	2.39717	2.40159	-0.138461	4.3056	-0.340372	-0.0812875	-0.312636	0.170246	0.363158	-0.0890614	-0.416208	0.298621	0.062994	0.890647	0.00012244	0.735555	0.935664	0.756361	0.86577	0.718611	0.929527	0.679729	0.766946	0.95012	0.999909	0.000399213	1	1	1
Candidatus_Ovatusbacter	-0.684376	0.760882	0	-0.764872	-0.105482	0.384017	0.434133	0.105078	0.300159	0.168916	0	2.56684	0.154722	2.86394	2.86244	2.87453	2.88548	2.87094	2.87709	2.85505	2.86217	2.85867	-0.266621	4.91775	0	-0.26721	-0.0366953	0.133086	0.151216	0.0365224	0.105133	0.0590167	0	0.792633	9.55561e-05	1	0.792186	0.971111	0.895525	0.881399	0.971247	0.917373	0.953555	1	0.999909	0.000325169	1	1	1
Bacteria_Proteobacteria_Gammaproteobacteria_Gammaproteobacteria_Incertae_Sedis_Unknown_Family_Unclassified_Unknown_Family	1.09709	-0.585488	-0.210389	-0.413875	-0.855683	-0.453485	-0.599331	-0.649102	-0.429485	0.231812	0	2.56795	0.153158	2.87252	2.86916	2.87904	2.87696	2.86634	2.87679	2.85696	2.86084	2.85993	0.427226	-3.82277	-0.0732417	-0.144249	-0.297212	-0.157626	-0.209093	-0.225634	-0.150329	0.0810293	0	0.674282	0.00124649	0.942422	0.886906	0.769708	0.876506	0.836724	0.824028	0.882176	0.936313	1	0.999909	0.00322433	1	1	1
Bacteria_Proteobacteria_Gammaproteobacteria_JG36-GS-52__Unclassified	-0.0252836	0.117844	0.227022	0.546172	0.859284	-0.49616	0.175416	0.37868	0.164459	0.280743	0	2.59113	0.136626	2.88855	2.89079	2.89241	2.90336	2.88992	2.90102	2.88114	2.88853	2.88473	-0.00975774	0.862532	0.0785938	0.188935	0.297083	-0.170892	0.0606995	0.130533	0.0570812	0.0971923	0	0.992328	0.400399	0.938273	0.852381	0.770003	0.866326	0.952306	0.897677	0.955146	0.92371	1	0.999909	0.476536	1	1	1
Bacteria_Proteobacteria_Gammaproteobacteria_KF-JG30-C25__Unclassified	2.6845	-2.11653	-0.989834	-1.30903	-1.83614	0	-0.355933	-0.442527	-2.41397	-2.74634	-2.08533	2.8366	0.13342	3.16237	3.16154	3.16483	3.17338	3.16392	3.17528	3.15474	3.15895	3.15811	0.946378	-15.8637	-0.313004	-0.414048	-0.58017	0	-0.112498	-0.139366	-0.765189	-0.869382	-0.660311	0.397543	9.22823e-05	0.769918	0.700078	0.592913	1	0.915848	0.895896	0.486812	0.433695	0.545141	0.999909	0.000317107	1	1	1
Bacteria_Proteobacteria_Gammaproteobacteria_KI89A_clade__Unclassified	0.882282	0.281216	-1.38043	-1.58468	-0.633043	-1.52478	-1.64993	0.297983	-0.0480158	-1.21927	0	2.70522	0.150383	3.01686	3.01576	3.02879	3.03524	3.01621	3.0309	3.01215	3.01306	3.01218	0.32614	1.87	-0.45757	-0.525466	-0.209009	-0.50236	-0.547022	0.0983149	-0.0159407	-0.40466	0	0.750439	0.0883143	0.656167	0.609688	0.838261	0.625319	0.595287	0.923451	0.987567	0.693485	1	0.999909	0.129245	1	1	1
Legionella	-0.55418	1.03435	0.020018	-0.447852	0.908279	1.02302	1.09436	1.2428	-0.316105	0.211445	-0.861223	1.57847	0.33097	1.75718	1.83115	1.82468	1.81848	1.76545	2.00822	1.78619	1.75549	1.75521	-0.351087	3.12521	0.0113921	-0.244574	0.497774	0.562565	0.619874	0.618855	-0.176972	0.120448	-0.490666	0.726774	0.0027555	0.990949	0.807635	0.620494	0.575862	0.537728	0.538394	0.860137	0.904537	0.625483	0.999909	0.00641461	1	1	1
Methylocaldum	-0.277772	0.542582	-0.22645	-0.314942	-0.739309	0.0284401	-0.364677	0.665794	-0.256982	1.58164	0	2.42128	0.160258	2.7042	2.71049	2.72091	2.71941	2.705	2.71609	2.69678	2.6985	2.69697	-0.114721	3.38568	-0.0837401	-0.116194	-0.271714	0.0104582	-0.134816	0.245129	-0.0952921	0.586119	0	0.909583	0.00234906	0.93393	0.908427	0.788073	0.991739	0.893837	0.808357	0.924843	0.563051	1	0.999909	0.005601	1	1	1
Methyloparacoccus	0.306245	0.163568	0.131711	-0.320459	-0.111879	0.81535	-0.529441	-0.660794	-0.935081	-0.683251	-0.96064	2.06071	0.18117	2.29967	2.30342	2.32048	2.32755	2.30557	2.33679	2.29297	2.29643	2.29264	0.148611	0.902841	0.0572739	-0.139123	-0.0482139	0.350304	-0.229636	-0.282779	-0.407803	-0.297528	-0.41901	0.882607	0.372015	0.954612	0.890051	0.961786	0.727949	0.819545	0.778805	0.685593	0.767603	0.677451	0.999909	0.450243	1	1	1
Crenothrix	-1.51858	1.3393	1.28699	1.3639	0.141553	1.38985	-0.0941255	0.640044	0.547769	0.103167	0	2.38128	0.181895	2.65912	2.6735	2.68259	2.67806	2.65727	2.68465	2.65329	2.65694	2.65252	-0.637714	7.36303	0.483993	0.510156	0.0527672	0.518975	-0.0354219	0.238409	0.206449	0.0388292	0	0.529031	6.40025e-08	0.632293	0.614087	0.958306	0.608006	0.972004	0.813364	0.837989	0.969312	1	0.999909	5.09838e-07	1	1	1
Bacteria_Proteobacteria_Gammaproteobacteria_PLTA13__Unclassified	-0.575214	0.269446	0.708745	1.15934	0.142283	0.477943	1.12796	1.07501	1.20399	0.79376	0	2.19819	0.210253	2.47392	2.466	2.51176	2.49022	2.46151	2.46555	2.45132	2.46158	2.44884	-0.261676	1.28153	0.286486	0.470131	0.0566469	0.191928	0.458241	0.436014	0.491161	0.322459	0	0.795105	0.208433	0.776195	0.641178	0.955149	0.848908	0.649612	0.665504	0.626379	0.749023	1	0.999909	0.275163	1	1	1
Acinetobacter	2.12379	-4.23355	-0.360598	1.48952	0.00175338	-0.663245	0.936597	0.629685	-0.560103	0.832855	1.35474	1.36059	0.400729	1.52003	1.65821	1.50759	1.62479	1.57479	1.63112	1.53428	1.58537	1.50978	1.56094	-10.5646	-0.237231	0.89827	0.00116304	-0.408204	0.594746	0.386044	-0.365058	0.525339	0.897308	0.123114	4.61722e-16	0.813181	0.372166	0.999075	0.684388	0.553959	0.700652	0.716185	0.601032	0.372675	0.999909	4.04584e-14	1	1	1
Cavicella	1.26521	-1.96402	0.869042	0.5974	1.3945	1.19948	-0.100837	-0.858494	0	0		2.85489	0.133183	3.18109	3.18283	3.18941	3.19357	3.18175	3.19361	3.17505	3.17924		0.443173	-14.7468	0.27319	0.187695	0.437229	0.375592	-0.0316923	-0.268816	0	0		0.676158	2.5921e-05	0.795632	0.858495	0.680184	0.722627	0.975944	0.79881	1	1	1	0.999909	0.000104035	1	1	1
Enhydrobacter	0.249023	-1.59883	-0.934878	0.803097	1.02271	1.35923	0.776704	2.36369	0.272223	0.575813	0.254455	1.85932	0.314153	2.06979	2.10309	2.15452	2.14384	2.15426	2.18741	2.0987	2.10097	2.06137	0.133932	-5.08935	-0.451679	0.381865	0.474684	0.634019	0.360543	1.08059	0.12971	0.274071	0.12344	0.894016	5.94253e-06	0.653535	0.704247	0.637165	0.529078	0.720023	0.28528	0.897338	0.785206	0.902274	0.999909	2.87517e-05	1	1	1
Psychrobacter	1.59779	-1.20879	-1.49183	1.3197	0.246335	-2.48746	0.0478578	0	-1.21612	-0.268186	-0.313092	2.66895	0.243932	2.95798	2.99441	2.95853	2.96767	2.96536	2.96353	2.94775	2.96717	2.98825	0.59866	-4.95543	-0.504342	0.440721	0.0832626	-0.838186	0.0161389	0	-0.412559	-0.0903846	-0.104774	0.557293	0.0001203	0.620495	0.664968	0.934615	0.413557	0.987311	1	0.685086	0.929038	0.917781	0.999909	0.000394067	1	1	1
Unclassified_Moraxellaceae	-1.69451	-1.06971	1.49114	2.11476	0.752602	1.62056	3.45798	2.59935	2.45435	3.7179	3.17321	2.54745	0.215545	2.83961	2.85368	2.87197	2.85734	2.88528	2.84962	2.83237	2.85547	2.85226	-0.665178	-4.9628	0.525119	0.741065	0.262051	0.567158	1.19849	0.912175	0.866535	1.30203	1.11253	0.51437	0.000100632	0.605909	0.468213	0.796258	0.577612	0.246268	0.373732	0.397601	0.209323	0.28055	0.999909	0.000339148	1	1	1
Pseudomonas	2.47576	-5.36305	-0.305974	2.03279	0.124138	-0.611647	0.953107	0.163895	0.0241606	1.53445	1.87409	1.5621	0.404405	1.85522	1.73744	1.69123	1.70666	1.69926	1.69207	1.65191	1.70275	1.65483	1.5849	-13.2616	-0.164926	1.16999	0.0734014	-0.358388	0.560896	0.0968607	0.0146258	0.90116	1.1325	0.117563	1.18159e-20	0.869484	0.24603	0.941699	0.721147	0.576686	0.923118	0.988373	0.370638	0.261346	0.999909	2.76098e-18	1	1	1
Bacteria_Proteobacteria_Gammaproteobacteria_Run-SP154__Unclassified	0.442048	0.0571321	0.180087	-0.137582	-0.860909	0.414951	-0.381084	-0.669634	-0.734544	0.216472	0.789769	1.8443	0.245404	2.06547	2.07755	2.09962	2.14133	2.08395	2.09794	2.06769	2.10835	2.05329	0.239684	0.232808	0.0871894	-0.0662231	-0.410032	0.193782	-0.182867	-0.319186	-0.355248	0.102674	0.384637	0.811596	0.8169	0.930884	0.947475	0.683607	0.847165	0.855673	0.75097	0.72396	0.91865	0.702206	0.999909	0.848366	1	1	1
Unclassified_Steroidobacteraceae	0.758987	0.143847	0.0837136	0.345899	-0.61156	-1.21698	-0.435415	-0.499098	-0.206395	-1.06034	-1.851	1.54244	0.25094	1.74664	1.73525	1.77096	1.80216	1.76663	1.77976	1.73912	1.74955	1.71833	0.49207	0.573232	0.0479284	0.199337	-0.345326	-0.675288	-0.246467	-0.28043	-0.118677	-0.606063	-1.07721	0.624527	0.568703	0.961938	0.842696	0.731099	0.502176	0.806191	0.780146	0.905941	0.546838	0.285847	0.999909	0.640934	1	1	1
Woeseia	0.595868	-0.224209	-0.1738	0.0454414	-1.13667	0.235623	0.25299	-0.399007	-0.261987	-0.904431	0	2.59229	0.147758	2.89602	2.89187	2.90317	2.90548	2.89341	2.90248	2.88336	2.88796	2.88705	0.229862	-1.51741	-0.0600133	0.0157135	-0.391526	0.0810961	0.0874368	-0.137471	-0.0908618	-0.313173	0	0.820942	0.147539	0.952845	0.987646	0.700273	0.936313	0.931346	0.892274	0.928664	0.757958	1	0.999909	0.203994	1	1	1
Bacteria_Proteobacteria_Gammaproteobacteria_SZB30__Unclassified	0.0120903	0.547145	-0.61129	0.377335	0.319718	-0.00923942	0.215333	-0.143829	-0.382195	0.113138	-1.79092	2.03362	0.199956	2.28969	2.29604	2.29695	2.29264	2.28495	2.2829	2.268	2.27829	2.26357	0.00594521	2.73634	-0.266975	0.164342	0.139193	-0.00403004	0.0942397	-0.0630027	-0.168516	0.049659	-0.791193	0.995285	0.00914165	0.790827	0.870269	0.889979	0.996804	0.925378	0.950071	0.867006	0.960635	0.433385	0.999909	0.0183094	1	1	1
Photobacterium	1.27155	-0.0618938	-1.47587	-0.6126	-0.967224	-1.99257	-0.324792	-1.24286	0.0472685	-0.673656	-1.80018	2.50993	0.263531	2.80954	2.7974	2.87501	2.87191	2.80514	2.81202	2.82426	2.7945	2.79776	0.50661	-0.234864	-0.525306	-0.218989	-0.336425	-0.693812	-0.115785	-0.441979	0.0167366	-0.241065	-0.643436	0.617707	0.81659	0.604873	0.828773	0.739889	0.495404	0.908923	0.663022	0.986805	0.811843	0.526906	0.999909	0.848366	1	1	1
Vibrio	1.43149	-0.250319	-0.979467	-0.81511	-0.405914	-1.38359	-1.173	-1.67475	-0.0975275	-1.91853	-1.9229	2.08535	0.233762	2.35322	2.35677	2.35606	2.38482	2.35342	2.34699	2.34859	2.32585	2.32889	0.686449	-1.07083	-0.416223	-0.345858	-0.172285	-0.580165	-0.498424	-0.713572	-0.0415259	-0.824871	-0.825671	0.496491	0.29083	0.679528	0.731308	0.864104	0.565141	0.620984	0.47974	0.967089	0.414462	0.414013	0.999909	0.366017	1	1	1
Ahniella	0.627001	-0.414647	0.00584404	-0.264408	-0.71562	0.163209	0.71916	-0.559801	-0.00404981	0.218003	-1.21579	1.76322	0.210392	1.98446	1.98363	2.01479	2.03673	1.97659	1.98275	1.97331	1.96659	1.96233	0.3556	-1.97083	0.0029449	-0.133295	-0.355183	0.0801329	0.363839	-0.282335	-0.00205229	0.110854	-0.619568	0.723607	0.0541824	0.997662	0.894484	0.723918	0.936445	0.717482	0.778829	0.998371	0.912168	0.538301	0.999909	0.0849707	1	1	1
Unclassified_Rhodanobacteraceae	-0.798734	0.106976	0.968491	0.813464	0.273654	0	1.18309	1.36808	2.44064	0	0	2.81818	0.13223	3.14329	3.14121	3.14938	3.15305	3.14114	3.14997	3.13457	3.13853	3.13768	-0.283422	0.809015	0.308114	0.258966	0.0868913	0	0.376643	0.434313	0.77862	0	0	0.785052	0.44513	0.766962	0.803112	0.933191	1	0.717596	0.677134	0.461708	1	1	0.999909	0.521799	1	1	1
Arenimonas	1.09654	0.0579395	-1.28048	-0.612241	-1.50738	-0.405195	-1.18585	-0.63302	-0.677199	-1.12207	-1.15691	1.90672	0.24795	2.16648	2.14678	2.21434	2.19686	2.13863	2.14963	2.14013	2.14817	2.12522	0.575094	0.233674	-0.591044	-0.28519	-0.680736	-0.184442	-0.554494	-0.294479	-0.316429	-0.522338	-0.54437	0.56803	0.816275	0.557384	0.776779	0.499451	0.854477	0.581927	0.769717	0.753108	0.603942	0.588816	0.999909	0.848366	1	1	1
Lysobacter	0.354849	-0.942073	-0.166148	1.00558	-0.715956	0.59214	0.666217	1.39991	0.588258	0.0422222	0.78421	2.33313	0.198159	2.60559	2.61361	2.63792	2.63148	2.61045	2.65143	2.59624	2.60299	2.59891	0.152092	-4.75411	-0.0637659	0.384748	-0.271409	0.225022	0.255212	0.527982	0.226581	0.0162206	0.301745	0.880205	5.43177e-05	0.94961	0.703331	0.788067	0.823596	0.800425	0.601672	0.822396	0.987173	0.765076	0.999909	0.000200404	1	1	1
Pseudoxanthomonas	-0.256122	-0.146308	-0.326953	0.539677	-0.0618239	1.57755	1.21631	0.747903	0.686972	0.279595	0.0782607	2.40028	0.240499	2.67617	2.68389	2.6933	2.79384	2.67966	2.73412	2.6703	2.67869	2.67314	-0.106705	-0.608353	-0.122172	0.20108	-0.0229547	0.564652	0.453903	0.273544	0.257263	0.104378	0.0292767	0.915875	0.548441	0.90374	0.842263	0.981869	0.577343	0.653815	0.786682	0.799081	0.917703	0.976876	0.999909	0.623107	1	1	1
Stenotrophomonas	-0.663119	-2.23616	0.604511	2.04198	1.20206	1.07708	2.26527	2.91811	0.240805	0.26973	0.620778	2.42608	0.229374	2.70597	2.70356	2.76672	2.72723	2.73149	2.75991	2.7038	2.70116	2.70209	-0.27333	-9.74898	0.223399	0.755293	0.434471	0.394937	0.829319	1.05732	0.0890614	0.0998571	0.22974	0.786938	8.05716e-10	0.825116	0.457422	0.667828	0.696378	0.415097	0.300892	0.929772	0.921287	0.820241	0.999909	1.10746e-08	1	1	1
Thermomonas	1.62274	-0.739638	-0.833538	-0.938151	-2.04684	-0.982215	-1.1491	-0.0245415	-0.757403	-1.30936	-2.26623	2.07737	0.203358	2.33017	2.33968	2.36719	2.34772	2.33022	2.3504	2.31682	2.32115	2.31479	0.781153	-3.63713	-0.357716	-0.400974	-0.864672	-0.41837	-0.49313	-0.0104414	-0.326915	-0.5641	-0.979023	0.439429	0.000796562	0.722484	0.690628	0.392506	0.677972	0.624686	0.991722	0.74548	0.575916	0.333603	0.999909	0.00217272	1	1	1
Bacteria_SAR324_cladeMarine_group_B_bacterium_enrichment_culture_clone_B302011___Unclassified	0.603794	-0.582503	0.227649	0.192383	0.373477	0.70987	-0.340007	-0.446491	-0.284594	-0.909715	0	2.47006	0.17121	2.7549	2.7637	2.77782	2.77944	2.75585	2.77478	2.74932	2.75476	2.75119	0.244445	-3.40227	0.0826343	0.0696106	0.13445	0.255401	-0.123377	-0.16091	-0.103514	-0.330234	0	0.809054	0.00244501	0.934857	0.945105	0.894217	0.800684	0.902881	0.873569	0.918452	0.744212	1	0.999909	0.00581001	1	1	1
RBG-16-49-21	0.350949	-0.284241	0.024678	0.0139712	-0.249529	-0.0658152	0.513772	0.879336	-0.408252	-0.297338	0	2.5059	0.161947	2.79763	2.79909	2.81836	2.81293	2.79747	2.81476	2.78702	2.79302	2.79084	0.140049	-1.75515	0.00882101	0.00499135	-0.088537	-0.0233973	0.183656	0.312402	-0.146483	-0.106458	0	0.889956	0.0938123	0.993045	0.996065	0.930289	0.981554	0.856045	0.757816	0.884937	0.91623	1	0.999909	0.136067	1	1	1
Bacteria_Spirochaetota_MVP-15___Unclassified	0.490856	-0.665601	0	0.684725	-0.609647	0.66597	0.729245	0	-0.00569948	0	0	2.89105	0.124965	3.22125	3.22273	3.22539	3.23358	3.22264	3.22978	3.21536	3.21942	3.21858	0.169785	-5.3263	0	0.212468	-0.189015	0.205955	0.226288	0	-0.00177258	0	0	0.87342	0.00598013	1	0.84213	0.859284	0.846884	0.83207	1	0.998671	1	1	0.999909	0.0126267	1	1	1
Spirochaeta	0.269791	0.186763	-1.1418	0.277849	-0.381714	-0.350013	0.552292	-0.154095	0.185128	1.11768	0.470558	2.33421	0.206985	2.60638	2.61329	2.64423	2.63344	2.60959	2.62981	2.59609	2.64002	2.59976	0.115581	0.902304	-0.43808	0.106321	-0.144357	-0.132911	0.211639	-0.0585957	0.0713102	0.423359	0.181001	0.908809	0.374592	0.664689	0.916085	0.886253	0.895214	0.833922	0.95369	0.943658	0.675268	0.857671	0.999909	0.45041	1	1	1
Unclassified_Spirochaetaceae	1.0476	-0.937518	-0.370307	-0.139886	-0.863473	0.159052	0.365822	-0.112109	-0.428823	2.45817	0	2.60709	0.148335	2.90768	2.91101	2.91857	2.92994	2.90872	2.91777	2.90227	2.90429	2.90338	0.401827	-6.32028	-0.127355	-0.0480543	-0.295855	0.054285	0.125767	-0.0384229	-0.147754	0.846395	0	0.693128	1.0182e-05	0.900247	0.962268	0.771146	0.95738	0.901483	0.969826	0.884383	0.409813	1	0.999909	4.6049e-05	1	1	1
Bacteria_Sumerlaeota_Sumerlaeia___Unclassified	0.937155	-0.41851	-0.211244	-0.131388	-0.623736	-1.2671	-0.562969	-0.934534	0.23288	0	0	2.786	0.140275	3.10474	3.10708	3.11876	3.11751	3.1054	3.11358	3.09858	3.10283	3.10197	0.33638	-2.98349	-0.0680393	-0.0422868	-0.199995	-0.406445	-0.181287	-0.300148	0.075157	0	0	0.745238	0.0175069	0.947424	0.967306	0.846475	0.695071	0.860651	0.771716	0.941935	1	1	0.999909	0.0323808	1	1	1
Sumerlaea	-1.09312	1.41036	0.293513	0.89946	0.741843	-0.162213	0.378623	0.688488	-0.292554	0.350459	0	2.19438	0.193647	2.45008	2.45283	2.5059	2.47756	2.45535	2.46363	2.46567	2.45296	2.44504	-0.498146	7.28315	0.119797	0.366704	0.296038	-0.0654729	0.154203	0.27946	-0.118651	0.142872	0	0.621497	1.65317e-08	0.905329	0.716048	0.76895	0.94817	0.878335	0.781536	0.90623	0.887211	1	0.999909	1.41326e-07	1	1	1
Bacteria_Verrucomicrobiota____Unclassified	1.33973	-0.00521813	-1.71909	-1.1311	-1.17183	-1.33948	-1.24668	-1.06277	-0.877859	-0.385897	0	2.72427	0.138073	3.03704	3.04205	3.04046	3.04992	3.04153	3.05059	3.02996	3.03434	3.03347	0.491774	-0.0377925	-0.566042	-0.37182	-0.385411	-0.439186	-0.409887	-0.348381	-0.289726	-0.127176	0	0.633494	0.970597	0.583843	0.717784	0.708004	0.669865	0.690532	0.734777	0.777944	0.901322	1	0.999909	0.974828	1	1	1
Bacteria_Verrucomicrobiota_Chlamydiae_Chlamydiales__Unclassified	-0.575298	0.633392	0.0269449	0.134045	1.20424	1.83073	0.36058	0.327575	-0.320277	0.313858	0.677424	1.78748	0.250597	2.02114	2.00804	2.04814	2.05378	2.02272	2.06259	2.00689	2.04463	1.99103	-0.321849	2.52753	0.0133315	0.0667542	0.587967	0.891394	0.178265	0.158818	-0.159589	0.153504	0.340237	0.748909	0.0146937	0.989416	0.947044	0.559201	0.376987	0.859235	0.874452	0.873848	0.878619	0.735103	0.999909	0.0279141	1	1	1
Unclassified_Chlamydiaceae	-2.7274	1.1025	1.72088	0.336112	3.03476	1.8375	3.38743	1.37018	2.9157	2.02377	0	2.5878	0.200608	2.88409	2.88487	2.9147	2.94731	2.89682	2.90041	2.87741	2.888	2.88111	-1.05395	5.49579	0.596681	0.116508	1.04119	0.623451	1.16936	0.472407	1.0133	0.70075	0	0.306658	3.9373e-05	0.558583	0.908615	0.312369	0.541264	0.258394	0.642644	0.325121	0.49294	1	0.999909	0.000150822	1	1	1
Unclassified_Criblamydiaceae	0.989657	-1.09437	-0.895794	-1.07488	-0.239951	0.307291	0.872545	0.212866	0.0930501	-1.15404	-0.0732488	2.68836	0.155241	2.99658	2.99665	3.00208	3.01865	3.01063	3.00727	2.98949	2.99842	2.99305	0.368127	-7.04947	-0.298939	-0.358693	-0.0799282	0.101798	0.289821	0.070784	0.0311257	-0.384881	-0.0244729	0.719765	2.12804e-05	0.770558	0.726614	0.93773	0.920749	0.777343	0.94484	0.975727	0.707663	0.980914	0.999909	8.73858e-05	1	1	1
Unclassified_cvE6	0.867174	0.151777	-1.36122	-0.766335	-0.876344	-0.905423	-0.24267	-1.37698	-1.0045	-1.30539	0	2.38048	0.202277	2.64817	2.64886	2.67505	2.6957	2.66456	2.66721	2.64062	2.6509	2.64332	0.364286	0.750343	-0.514023	-0.289308	-0.327599	-0.335877	-0.0910735	-0.516263	-0.380404	-0.492434	0	0.718381	0.459308	0.611269	0.774477	0.745652	0.739468	0.928083	0.609724	0.706516	0.626252	1	0.999909	0.53752	1	1	1
Candidatus_Protochlamydia	-0.272057	-0.130985	-0.50995	0.46691	0.724705	1.57267	1.10658	0.299795	0.023103	-0.172982	0	2.26936	0.202868	2.53319	2.53156	2.56726	2.58546	2.55225	2.5504	2.52282	2.53937	2.52646	-0.119882	-0.645666	-0.201308	0.184435	0.282287	0.608273	0.433569	0.117548	0.00915762	-0.0681201	0	0.905326	0.523099	0.841732	0.854836	0.779541	0.5473	0.66751	0.90716	0.99275	0.946114	1	0.999909	0.601135	1	1	1
Neochlamydia	-0.442845	0.262303	1.01444	0.338043	0.827031	1.39666	0.330244	0.491874	0.0747092	0.294543	-1.4199	1.95219	0.240137	2.17985	2.19303	2.24943	2.2411	2.22235	2.2239	2.17425	2.19901	2.17755	-0.226845	1.09231	0.46537	0.154145	0.367662	0.623205	0.148601	0.221176	0.034361	0.133943	-0.652061	0.821595	0.280643	0.643962	0.8782	0.714888	0.536367	0.882547	0.825979	0.972745	0.894058	0.517754	0.999909	0.35511	1	1	1
Unclassified_Parachlamydiaceae	-0.920104	0.684857	0.582079	0.236565	1.27779	2.07964	1.11093	0.187841	0.291738	0.960432	-0.467307	1.81956	0.243761	2.05171	2.04927	2.11327	2.07671	2.0494	2.10123	2.03099	2.06076	2.02942	-0.505675	2.80954	0.283704	0.115439	0.60465	1.00141	0.542074	0.0893957	0.143643	0.466057	-0.230267	0.615352	0.00710855	0.777833	0.908569	0.548201	0.321548	0.590224	0.929132	0.886372	0.64324	0.818843	0.999909	0.0148306	1	1	1
Candidatus_Rhabdochlamydia	0.725938	0.649242	-1.94719	-2.70083	0.0972654	-1.19055	-2.03122	-1.09461	-1.52067	0.182418	0	2.52638	0.188298	2.81914	2.81718	2.82853	2.88131	2.82351	2.82732	2.81261	2.82596	2.81324	0.287343	3.44795	-0.690705	-0.958702	0.0343873	-0.413198	-0.719396	-0.387154	-0.540662	0.0645508	0	0.776806	0.00254364	0.49769	0.349156	0.972909	0.683858	0.480219	0.702731	0.594712	0.949173	1	0.999909	0.00602397	1	1	1
Unclassified_Simkaniaceae	-0.525355	-0.318489	0.462856	0.463265	1.60464	1.18907	0.650402	-0.152388	0.314104	0.716815	0.582718	2.43102	0.170382	2.70856	2.71212	2.73073	2.74169	2.70842	2.72362	2.70048	2.71142	2.70442	-0.216105	-1.86926	0.170886	0.170813	0.587622	0.4337	0.240141	-0.0559505	0.116314	0.264369	0.215468	0.830732	0.0738374	0.865746	0.865803	0.562275	0.66838	0.81226	0.955844	0.908371	0.793753	0.831223	0.999909	0.111552	1	1	1
Bacteria_Verrucomicrobiota_Kiritimatiellae_WCHB1-41__Unclassified	0.713374	0.736508	-1.49649	-0.657591	-1.39138	-0.858573	-0.641223	-0.495273	-1.29126	-1.22835	-0.154397	1.92339	0.234172	2.14477	2.1499	2.19748	2.19183	2.15265	2.20086	2.15031	2.14589	2.13491	0.370895	3.14516	-0.697738	-0.305871	-0.633168	-0.391715	-0.297876	-0.225036	-0.600498	-0.572419	-0.0723201	0.712419	0.00290751	0.488853	0.761083	0.52976	0.697077	0.767139	0.822948	0.551122	0.569826	0.942661	0.999909	0.00663898	1	1	1
Unclassified_Lenti-02	0.0519221	-0.691164	0	0.461812	0.775995	0.906618	1.02059	0.931728	0.906376	0	0	2.89105	0.123623	3.22126	3.22209	3.22573	3.23366	3.22191	3.2298	3.2153	3.21943	3.2186	0.0179596	-5.59092	0	0.143327	0.240565	0.280369	0.316767	0.288479	0.281895	0	0	0.986799	0.0113015	1	0.895118	0.825395	0.797417	0.772184	0.791764	0.796352	1	1	0.999909	0.0219455	1	1	1
Candidatus_Omnitrophus	-0.025809	0.135695	0.129771	-0.194868	-0.638443	1.8068	1.03451	0.21401	-0.0944152	0.754172	0	2.69118	0.163557	2.99936	3.00134	3.01033	3.01883	3.01593	3.01738	2.99302	2.99737	2.99649	-0.00959022	0.829651	0.0432664	-0.0649271	-0.212084	0.59851	0.343014	0.0709257	-0.0315451	0.251611	0	0.992506	0.422934	0.966201	0.949301	0.835601	0.560628	0.737522	0.944625	0.975353	0.805599	1	0.999909	0.49828	1	1	1
Bacteria_Verrucomicrobiota_Verrucomicrobiae___Unclassified	-0.439231	0.587069	-1.17411	-0.0184277	0.847398	-0.625036	0.362809	-0.123339	1.49483	-0.0874513	0	2.73182	0.157943	3.04446	3.04533	3.07646	3.05764	3.04578	3.05346	3.03824	3.04251	3.04164	-0.160783	3.71697	-0.385655	-0.00605115	0.275446	-0.204418	0.119119	-0.0403933	0.492005	-0.0287431	0	0.875466	0.00399519	0.707829	0.995291	0.788581	0.842127	0.90754	0.968575	0.633337	0.977635	1	0.999909	0.00888859	1	1	1
Candidatus_Udaeobacter	-0.954038	1.09761	0.836363	0.861675	1.01849	0.330776	0.932227	-0.0586904	0.496584	1.08204	0.653837	1.88934	0.208976	2.11662	2.11896	2.17648	2.14263	2.12907	2.15286	2.10819	2.13318	2.10669	-0.50496	5.2523	0.395141	0.406649	0.467952	0.154379	0.437857	-0.0272616	0.23555	0.507244	0.310363	0.615998	3.75228e-06	0.694565	0.686152	0.642028	0.877986	0.663539	0.978369	0.814828	0.614407	0.757687	0.999909	1.90605e-05	1	1	1
Chthoniobacter	-0.338056	1.1563	-0.373658	-0.283804	0.331381	1.32075	-0.214141	-0.147028	-0.512152	0.137655	-0.262041	1.62799	0.234836	1.84922	1.87274	1.87715	1.87677	1.8419	1.86295	1.818	1.84958	1.81466	-0.207652	4.92384	-0.202063	-0.151545	0.176535	0.703738	-0.116261	-0.0789221	-0.281712	0.0744249	-0.144402	0.836268	8.118e-06	0.840613	0.8801	0.860522	0.484565	0.907869	0.937381	0.779222	0.940942	0.885711	0.999909	3.81927e-05	1	1	1
LD29	-0.628817	0.200287	1.07504	0.557927	0.8426	0.882539	0.744759	0.560113	0.2993	-0.516004	0	2.49736	0.20026	2.78849	2.78731	2.82969	2.82298	2.78677	2.79287	2.77617	2.78134	2.7782	-0.251793	1.00013	0.385527	0.200167	0.297772	0.312626	0.267248	0.200551	0.107811	-0.185523	0	0.803538	0.328121	0.703549	0.843189	0.768671	0.757509	0.791767	0.842892	0.915123	0.854518	1	0.999909	0.406453	1	1	1
Unclassified_Chthoniobacteraceae	0.0466654	0.724116	0	0	0.340532	0	-0.202451	-0.0976856		-1.36772	0	2.94607	0.131745	3.28218	3.28286	3.29095	3.29429	3.28282	3.29057		3.28039	3.27957	0.0158399	5.49635	0	0	0.103475	0	-0.0616697	-0.0296866		-0.416937	0	0.9888	0.0315439	1	1	0.927027	1	0.956434	0.979013	1	0.717215	1	0.999909	0.0532826	1	1	1
Terrimicrobium	1.9339	-0.190664	-2.42434	-2.03103	-0.768534	-2.11143	0	-2.08236	-1.44789	-1.92472	0	2.64683	0.15274	2.9514	2.95534	2.96073	2.96758	2.95099	2.9709	2.94378	2.95493	2.94739	0.73065	-1.24829	-0.82142	-0.687243	-0.259576	-0.711499	0	-0.70092	-0.491848	-0.651362	0	0.476252	0.231059	0.424271	0.502418	0.79872	0.487693	1	0.494084	0.629946	0.524668	1	0.999909	0.299949	1	1	1
Candidatus_Xiphinematobacter	-0.991189	0.672961	1.12593	0.573808	1.22388	0.836267	0.214357	0.484792	-0.15253	0.6848	0	2.24453	0.191866	2.50428	2.52257	2.53993	2.54137	2.52729	2.51479	2.50039	2.50665	2.5005	-0.441602	3.50746	0.449601	0.22747	0.481857	0.329061	0.0848167	0.192776	-0.0610025	0.273193	0	0.661657	0.00132815	0.655937	0.821462	0.633088	0.744189	0.93292	0.848316	0.951725	0.786407	1	0.999909	0.00338558	1	1	1
Opitutus	-0.537495	0.495944	0.202703	0.275298	0.340398	-0.411725	0.6328	1.62133	1.34751	0.630098	0	2.62956	0.166588	2.94108	2.93174	2.95059	2.94621	2.94839	2.94044	2.92826	2.92924	2.92806	-0.204405	2.97708	0.0689212	0.0939025	0.115366	-0.139747	0.214626	0.55139	0.460175	0.215106	0	0.840785	0.00940129	0.945963	0.926429	0.909685	0.890719	0.83295	0.589487	0.65199	0.832582	1	0.999909	0.0186694	1	1	1
ADurbBin063-1	0.902665	-0.34435	-0.865776	0.158144	0.00148894	-1.33886	0.907197	-0.534129	-0.666296	-1.91792	-0.692429	2.09021	0.213292	2.34459	2.34659	2.3721	2.37955	2.35163	2.36849	2.33425	2.33055	2.32935	0.431854	-1.61445	-0.369265	0.0673931	0.000627688	-0.562653	0.385773	-0.225514	-0.285444	-0.822949	-0.297262	0.668226	0.114493	0.713928	0.946613	0.999502	0.576891	0.701761	0.822757	0.776815	0.415541	0.767844	0.999909	0.16214	1	1	1
DEV008	1.4395	-0.186208	-0.844568	-1.36936	-1.42415	0	-1.8525	0.143108	-0.878034	-1.33772	0	2.80114	0.125619	3.12215	3.12239	3.12568	3.13434	3.12229	3.13042	3.11682	3.11973	3.11888	0.513899	-1.48233	-0.270509	-0.438562	-0.455629	0	-0.593313	0.0457153	-0.281708	-0.428792	0	0.623143	0.181813	0.794571	0.674196	0.662454	1	0.571635	0.964814	0.786314	0.680961	1	0.999909	0.24652	1	1	1
Oikopleura	1.1216	-1.99853	0.120075	0	2.61476	-2.59185	0	0	0	-0.983193	0	2.95393	0.132277	3.28754	3.2882	3.29139	3.29961	3.28816	3.29589	3.28168	3.28573	3.28491	0.379697	-15.1087	0.0365243	0	0.794426	-0.785504	0	0	0	-0.299231	0	0.740697	0.00435215	0.974182	1	0.51024	0.514438	1	1	1	0.792995	1	0.999909	0.00953392	1	1	1
Unclassified_Pedosphaeraceae	0.973977	-0.0434614	-0.725214	-0.230491	-0.728285	-1.39384	0.457576	-0.8421	-0.57735	-0.771612	0	2.02375	0.220686	2.24795	2.24818	2.28948	2.2825	2.2576	2.27894	2.24912	2.24708	2.23804	0.481274	-0.196937	-0.322611	-0.102523	-0.3181	-0.610663	0.202682	-0.369514	-0.2567	-0.343384	0	0.632707	0.844783	0.748518	0.918807	0.751914	0.544565	0.840318	0.713517	0.798607	0.732945	1	0.999909	0.870872	1	1	1
Akkermansia	0.478046	-0.48035	-0.458396	0.0571453	-0.0659431	-0.456477	-0.102313	0.531051	0.765924	0.407625	0.274203	1.6581	0.316716	1.84517	1.87904	1.92332	1.90822	1.9092	2.0374	1.83245	1.88821	1.83736	0.28831	-1.51666	-0.248431	0.030412	-0.0342861	-0.239216	-0.0535895	0.260652	0.417978	0.215879	0.149237	0.774174	0.134978	0.80471	0.975847	0.972771	0.811811	0.957453	0.795317	0.677562	0.829867	0.881902	0.999909	0.188862	1	1	1
Unclassified_DEV007	-0.248624	0.53606	-0.0595319	-0.0658549	0.996958	0.843952	-0.273126	0.291852	-0.102449	-0.263037	-0.927523	1.89	0.235549	2.13302	2.12097	2.15938	2.19485	2.11012	2.13553	2.11105	2.11918	2.10255	-0.131547	2.27579	-0.0279097	-0.0310494	0.461688	0.384515	-0.129436	0.136665	-0.0485301	-0.124122	-0.441141	0.895904	0.0274597	0.977852	0.975362	0.646435	0.702331	0.897565	0.891879	0.961499	0.901748	0.661134	0.999909	0.0472954	1	1	1
Luteolibacter	-0.674813	0.733904	0.775956	1.55876	1.37777	2.04812	0.378716	0.254075	0.276094	1.06453	-1.84612	1.39313	0.308995	1.6009	1.57692	1.58345	1.64794	1.60277	1.60406	1.53707	1.58837	1.63904	-0.484386	2.37513	0.484701	0.988483	0.870107	1.24284	0.236288	0.158395	0.179624	0.670201	-1.12634	0.629766	0.02055	0.629543	0.326639	0.387494	0.218462	0.813964	0.874644	0.858015	0.505141	0.264228	0.999909	0.0372236	1	1	1
Unclassified_Rubritaleaceae	0.286757	1.31808	-0.971143	-0.0771397	-1.38829	-0.679079	-1.50284	-1.17691	-1.18295	-0.257763	0.222907	1.98711	0.220136	2.2255	2.23305	2.25077	2.25714	2.21428	2.24129	2.23734	2.23802	2.20878	0.144308	5.9876	-0.436371	-0.0345445	-0.616806	-0.300857	-0.678704	-0.525101	-0.52873	-0.115175	0.100919	0.885931	3.81147e-07	0.664751	0.972603	0.540615	0.764973	0.500962	0.60221	0.599712	0.908843	0.920084	0.999909	2.54461e-06	1	1	1
Prosthecobacter	0.533762	0.130161	0	0	-1.67953	2.49234	-1.62778	0.912778	0	-1.28052	0	2.87309	0.136059	3.20124	3.20214	3.20547	3.21364	3.20245	3.21936	3.19523	3.20029	3.19855	0.18578	0.956655	0	0	-0.523956	0.775552	-0.508291	0.283528	0	-0.400127	0	0.859919	0.382676	1	1	0.622696	0.473081	0.632874	0.788137	1	0.705585	1	0.999909	0.458557	1	1	1
Roseimicrobium	0.468027	0.379186	-0.579173	-1.10209	-0.7861	0.088848	-0.608383	-1.36797	-0.891138	-0.809217	-0.624134	2.58729	0.169319	2.88698	2.8893	2.89254	2.92027	2.90168	2.8951	2.88053	2.88202	2.88111	0.180895	2.23947	-0.200615	-0.38144	-0.271768	0.0304246	-0.209666	-0.472513	-0.309366	-0.280781	-0.216629	0.858722	0.0396803	0.843527	0.707894	0.789276	0.976105	0.836575	0.642942	0.761036	0.782476	0.831235	0.999909	0.0643887	1	1	1
Unclassified_Verrucomicrobiaceae	-0.311086	0.97977	-0.324319	0.261747	0.452125	1.15495	-0.32468	-0.459219	-0.104193	0.690579	-0.591249	1.53121	0.241951	1.72619	1.74838	1.74092	1.79665	1.73589	1.7883	1.70869	1.71306	1.70759	-0.203163	4.04945	-0.187882	0.149708	0.259704	0.642834	-0.187039	-0.256791	-0.0609778	0.403127	-0.346248	0.839706	0.000151794	0.851614	0.881506	0.795996	0.522823	0.852272	0.798234	0.951583	0.688312	0.730388	0.999909	0.00048367	1	1	1
Bacteria_WPS-2_Burkholderiales_bacterium_Beta_02___Unclassified	1.00975	-0.737018	-0.900069	-0.687837	-1.38311	0.749157	-0.806563	-1.40894	0	-0.453864	-0.849856	2.6669	0.149852	2.97341	2.97541	2.98385	2.99372	2.9734	2.9818	2.966	2.98112	2.96958	0.378622	-4.91831	-0.302706	-0.231174	-0.463534	0.250242	-0.271259	-0.472513	0	-0.152246	-0.286187	0.71108	0.0002808	0.766903	0.820778	0.650647	0.806311	0.790451	0.644395	1	0.88133	0.779245	0.999909	0.000848451	1	1	1
[truncated: 28 more columns]

## Sheet: Data_S2_Reach_Summer
taxon	W	p_val	q_val	diff_abn	passed_ss
Bacteria_Acidobacteriota_Vicinamibacteria_Subgroup_17__Unclassified	1.44135	0.45222	0.456086	FALSE	TRUE
Bacteria_Acidobacteriota_Vicinamibacteria_Vicinamibacterales__Unclassified	5.87161	0.000576859	0.00113449	TRUE	FALSE
Bacteria_Actinobacteriota____Unclassified	7.03815	0.000102198	0.000280451	TRUE	FALSE
CL500-29_marine_group	4.02541	0.00665942	0.00844959	TRUE	FALSE
Ilumatobacter	1.52742	0.37728	0.383785	FALSE	TRUE
Bacteria_Actinobacteriota_Actinobacteria___Unclassified	10.5696	2.99822e-06	1.41516e-05	TRUE	FALSE
Corynebacterium	2.40808	0.0773345	0.0807564	FALSE	TRUE
Mycobacterium	5.74849	0.000789718	0.00147916	TRUE	TRUE
Longivirga	4.39825	0.00438317	0.00587743	TRUE	FALSE
Bacteria_Actinobacteriota_Actinobacteria_PeM15__Unclassified	7.49537	3.37662e-05	0.000107687	TRUE	FALSE
Bacteria_Actinobacteriota_Coriobacteriia_OPB41__Unclassified	6.44432	0.000245419	0.000546405	TRUE	FALSE
Bacteria_Actinobacteriota_MB-A2-108___Unclassified	5.7203	0.000816536	0.00150549	TRUE	FALSE
Bacteria_Actinobacteriota_Thermoleophilia_Gaiellales__Unclassified	4.89611	0.00154395	0.00249569	TRUE	FALSE
Gaiella	3.18493	0.0239354	0.0266042	TRUE	FALSE
Bacteroides	3.54529	0.0117189	0.014256	TRUE	FALSE
Unclassified_Muribaculaceae	5.90219	0.000226255	0.000517264	TRUE	FALSE
Alistipes	2.79902	0.0424901	0.0447663	TRUE	FALSE
Rikenellaceae_RC9_gut_group	4.20862	0.00568976	0.00737793	TRUE	FALSE
Flavobacterium	3.36785	0.0179463	0.0207614	TRUE	FALSE
Chryseobacterium	8.39805	1.191e-05	4.23047e-05	TRUE	FALSE
Helicobacter	9.84095	2.59658e-05	8.511e-05	TRUE	FALSE
Anaerolinea	7.38576	0.000105237	0.000282226	TRUE	FALSE
Unclassified_Anaerolineaceae	4.5907	0.00193233	0.00304021	TRUE	FALSE
Unclassified_Caldilineaceae	10.8116	1.34269e-06	6.88858e-06	TRUE	TRUE
Unclassified_A4b	3.93248	0.00499878	0.0066276	TRUE	FALSE
Unclassified_JG30-KF-CM45	5.96175	0.000887456	0.00161107	TRUE	FALSE
Bacteria_Chloroflexi_KD4-96___Unclassified	4.33726	0.00284885	0.00415018	TRUE	FALSE
Bacteria_Cyanobacteria_Cyanobacteriia_Chloroplast__Unclassified	16.7441	6.05783e-09	1.42965e-07	TRUE	TRUE
Cyanobium_PCC-6307	5.74577	0.00164529	0.00262356	TRUE	FALSE
Desulfobacca	5.6145	0.000789523	0.00147916	TRUE	FALSE
Bacteria_Firmicutes_Bacilli___Unclassified	8.87668	7.05365e-06	3.08271e-05	TRUE	FALSE
Bacillus	14.7677	2.56327e-08	3.78082e-07	TRUE	TRUE
Kurthia	5.12715	0.00845128	0.0104974	TRUE	FALSE
Solibacillus	4.69723	0.00293611	0.00422513	TRUE	FALSE
Dubosiella	3.22807	0.0196442	0.0222886	TRUE	FALSE
Turicibacter	6.28839	0.000352543	0.000742857	TRUE	FALSE
Enterococcus	13.5927	4.64245e-08	4.89794e-07	TRUE	FALSE
Lactobacillus	6.5694	7.83202e-05	0.000220043	TRUE	FALSE
Lactococcus	26.6277	1.2281e-11	7.24579e-10	TRUE	TRUE
Streptococcus	4.20623	0.0027226	0.00401584	TRUE	TRUE
Mycoplasma	10.0734	4.66126e-06	2.11549e-05	TRUE	FALSE
Unclassified_Mycoplasmataceae	13.8727	3.27348e-07	2.27689e-06	TRUE	TRUE
Macrococcus	9.99039	2.90358e-06	1.41516e-05	TRUE	TRUE
Staphylococcus	4.73681	0.00114899	0.00202359	TRUE	FALSE
Clostridium_sensu_stricto_1	6.92423	4.88014e-05	0.000143964	TRUE	FALSE
Clostridium_sensu_stricto_13	6.25379	0.000139271	0.000353257	TRUE	FALSE
Clostridium_sensu_stricto_9	3.13476	0.0243496	0.0266042	TRUE	TRUE
Unclassified_Clostridiaceae	3.79829	0.0123994	0.0149299	TRUE	FALSE
Ruminococcus_torques_group	4.44438	0.00801832	0.0100656	TRUE	FALSE
Unclassified_Lachnospiraceae	1.38727	0.49622	0.49622	FALSE	TRUE
Eubacterium_brachy_group	6.23711	0.000374169	0.000774596	TRUE	FALSE
Romboutsia	3.17223	0.0182265	0.0208809	TRUE	FALSE
Sporacetigenium	4.78513	0.00299281	0.00425483	TRUE	FALSE
Terrisporobacter	5.32693	0.000517382	0.00103476	TRUE	FALSE
Unclassified_Peptostreptococcaceae	2.0692	0.149993	0.153906	FALSE	TRUE
Cetobacterium	9.50056	7.91217e-06	3.11212e-05	TRUE	FALSE
Unclassified_Gemmatimonadaceae	5.21485	0.00113703	0.00202359	TRUE	FALSE
Nitrospira	2.83239	0.0423162	0.0447663	TRUE	FALSE
Bacteria_Patescibacteria_Saccharimonadia_Saccharimonadales__Unclassified	12.6641	1.03335e-07	8.70967e-07	TRUE	TRUE
Gemmata	8.03918	4.26856e-05	0.000129151	TRUE	FALSE
Unclassified_Gemmataceae	13.6823	4.3066e-08	4.89794e-07	TRUE	TRUE
Unclassified_Isosphaeraceae	4.82554	0.00327827	0.00449809	TRUE	FALSE
Blastopirellula	11.1967	7.06651e-07	3.97071e-06	TRUE	TRUE
Pir4_lineage	11.0694	1.06309e-06	5.70204e-06	TRUE	TRUE
Pirellula	12.057	3.28026e-07	2.27689e-06	TRUE	TRUE
Unclassified_Pirellulaceae	12.1892	2.14327e-07	1.68604e-06	TRUE	TRUE
Bacteria_Planctomycetota_Planctomycetes_Planctomycetales__Unclassified	8.8274	7.43808e-06	3.11212e-05	TRUE	TRUE
Unclassified_Rubinisphaeraceae	10.5316	7.88688e-06	3.11212e-05	TRUE	TRUE
Planctopirus	7.30635	0.000114407	0.000300001	TRUE	FALSE
Bacteria_Proteobacteria_Alphaproteobacteria___Unclassified	3.73614	0.00865359	0.0106367	TRUE	FALSE
Roseomonas	4.76229	0.00269547	0.00401584	TRUE	FALSE
Asticcacaulis	8.11984	0.000253161	0.000553203	TRUE	FALSE
Brevundimonas	4.35261	0.00305913	0.00429734	TRUE	FALSE
Reyranella	6.90468	0.000268088	0.00057517	TRUE	FALSE
Bacteria_Proteobacteria_Alphaproteobacteria_Rhizobiales__Unclassified	4.48185	0.00311051	0.00431811	TRUE	FALSE
Bosea	6.73211	0.000213099	0.000502914	TRUE	FALSE
Methylobacterium-Methylorubrum	4.32641	0.00432593	0.00586735	TRUE	FALSE
Devosia	4.06011	0.0144084	0.0171737	TRUE	FALSE
Hyphomicrobium	8.64857	1.13148e-05	4.23047e-05	TRUE	TRUE
Chthonobacter	3.10462	0.0310754	0.0336412	TRUE	FALSE
Allorhizobium-Neorhizobium-Pararhizobium-Rhizobium	5.05976	0.0013982	0.00235697	TRUE	TRUE
Mesorhizobium	5.16498	0.00218193	0.00338773	TRUE	FALSE
Unclassified_Rhizobiales_Incertae_Sedis	8.21768	1.18625e-05	4.23047e-05	TRUE	FALSE
Bradyrhizobium	5.02732	0.00128615	0.0021995	TRUE	TRUE
Paracoccus	5.67015	0.0014688	0.00244111	TRUE	FALSE
Rhodobacter	3.39757	0.0148769	0.0175548	TRUE	FALSE
Rubellimicrobium	2.20676	0.125525	0.12993	FALSE	TRUE
Tropicimonas	6.22004	0.000457814	0.000931415	TRUE	TRUE
Unclassified_Rhodobacteraceae	5.99701	0.000227947	0.000517264	TRUE	FALSE
Prunus_armeniaca_apricot	4.33065	0.00540218	0.00708286	TRUE	FALSE
Sphingomonas	4.43192	0.00271416	0.00401584	TRUE	FALSE
Unclassified_Sphingomonadaceae	3.26788	0.0242781	0.0266042	TRUE	FALSE
Bacteria_Proteobacteria_Gammaproteobacteria___Unclassified	6.24626	0.000140704	0.000353257	TRUE	FALSE
Aeromonas	11.983	6.61655e-07	3.97071e-06	TRUE	TRUE
Shewanella	14.1278	2.98167e-08	3.9093e-07	TRUE	FALSE
Ralstonia	4.91753	0.00149834	0.00245562	TRUE	FALSE
Comamonas	2.83366	0.0363922	0.0390389	TRUE	FALSE
Pelomonas	6.28843	0.000154196	0.000379064	TRUE	FALSE
Dechloromonas	6.51253	0.000189489	0.000456321	TRUE	FALSE
Unclassified_SC-I-84	3.08545	0.0223471	0.0251139	TRUE	FALSE
Citrobacter	13.509	4.98095e-08	4.89794e-07	TRUE	TRUE
Enterobacter	53.998	8.7877e-16	1.03695e-13	TRUE	TRUE
Escherichia-Shigella	23.0651	7.76035e-11	3.05241e-09	TRUE	TRUE
Raoultella	19.8587	1.59387e-08	2.68682e-07	TRUE	FALSE
Unclassified_Enterobacteriaceae	10.646	6.897e-07	3.97071e-06	TRUE	FALSE
Pantoea	15.518	1.45765e-08	2.68682e-07	TRUE	TRUE
Morganella	3.53576	0.0163454	0.0190966	TRUE	FALSE
Serratia	13.0263	7.52563e-08	6.83096e-07	TRUE	TRUE
Legionella	8.07346	4.12153e-05	0.000127984	TRUE	FALSE
Acinetobacter	17.9931	1.70028e-09	5.01584e-08	TRUE	TRUE
Enhydrobacter	5.83007	0.00060654	0.00117331	TRUE	FALSE
Pseudomonas	8.02735	1.21895e-05	4.23047e-05	TRUE	FALSE
Unclassified_Steroidobacteraceae	8.76082	2.08237e-05	7.02057e-05	TRUE	FALSE
Stenotrophomonas	5.68373	0.00120447	0.00209012	TRUE	FALSE
Unclassified_Parachlamydiaceae	11.3916	6.35172e-05	0.000182806	TRUE	FALSE
Akkermansia	4.17848	0.0059336	0.00761048	TRUE	FALSE
Luteolibacter	11.2732	6.58951e-07	3.97071e-06	TRUE	TRUE
Unclassified_Verrucomicrobiaceae	4.61275	0.00258447	0.00396062	TRUE	FALSE

## Sheet: Data_S3_Reach_Winter
taxon	W	p_val	q_val	diff_abn	passed_ss
Bacteria_Firmicutes_Bacilli___Unclassified	40.2639	1.04691e-13	8.37524e-13	TRUE	TRUE
Bacillus	18.505	1.20812e-09	2.23038e-09	TRUE	TRUE
Exiguobacterium	6.24003	0.000372898	0.000426169	TRUE	FALSE
Lactobacillus	18.0912	2.444e-09	4.18972e-09	TRUE	TRUE
Mycoplasma	62.4415	1.14831e-16	2.75593e-15	TRUE	TRUE
Staphylococcus	15.0737	2.25304e-07	3.37957e-07	TRUE	FALSE
Clostridium_sensu_stricto_1	6.45965	9.09191e-05	0.000109103	TRUE	FALSE
Unclassified_Clostridiaceae	5.10723	0.000644355	0.000702933	TRUE	FALSE
Romboutsia	9.22739	6.19071e-06	7.81984e-06	TRUE	TRUE
Terrisporobacter	9.67717	1.87819e-06	2.50426e-06	TRUE	FALSE
Unclassified_Peptostreptococcaceae	5.32913	0.000852339	0.000889397	TRUE	FALSE
Unclassified_Pirellulaceae	37.0782	6.30958e-13	2.60661e-12	TRUE	TRUE
Sphingomonas	16.3162	8.18119e-09	1.30899e-08	TRUE	TRUE
Bacteria_Proteobacteria_Gammaproteobacteria___Unclassified	39.6936	6.08494e-14	7.30192e-13	TRUE	TRUE
Aeromonas	27.8258	6.92774e-12	1.8474e-11	TRUE	TRUE
Shewanella	20.9748	2.56832e-10	5.13663e-10	TRUE	TRUE
Ralstonia	33.4188	2.3365e-12	7.0095e-12	TRUE	TRUE
Unclassified_SC-I-84	36.9838	6.51653e-13	2.60661e-12	TRUE	TRUE
Citrobacter	52.8737	6.06572e-13	2.60661e-12	TRUE	TRUE
Escherichia-Shigella	4.27519	0.00581776	0.00581776	TRUE	FALSE
Unclassified_Enterobacteriaceae	25.5954	1.11685e-10	2.68045e-10	TRUE	TRUE
Serratia	37.8371	1.01681e-12	3.48621e-12	TRUE	TRUE
Acinetobacter	21.0489	2.45763e-10	5.13663e-10	TRUE	TRUE
Pseudomonas	10.9478	5.11336e-07	7.21887e-07	TRUE	FALSE

## Sheet: README
Item	Description
Data_S1_Season_adjReach	Full ANCOM-BC2 genus-level DA results for Season effect adjusted for Reach (Genus ~ Season + Reach).
Data_S2_Reach_Summer	Full ANCOM-BC2 genus-level reach-associated DA in Summer (Genus ~ Reach), global test.
Data_S3_Reach_Winter	Full ANCOM-BC2 genus-level reach-associated DA in Winter (Genus ~ Reach), global test.
Model notes	Counts table (non-rarefied) aggregated to Genus; prevalence filter prv_cut=0.05; BH-FDR.
Significance threshold	q < 0.05 (Benjamini–Hochberg).
Direction for LFC	lfc_SeasonWinter > 0 indicates higher abundance in Winter vs Summer.

## Sheet: Data_S4_SeqDepth
SampleID	Raw Reads	Clean Reads	Raw Tags	Clean Tags	Chimera	Effective Tags	Effective Ratio (%)	OTU_table_total_after_taxon_filtering	Included_in_rarefaction_29000
G-S1-Sum-1	126949	126876	125737	125277	1471	123806	97.52	110484	TRUE
G-S1-Sum-2	136303	136215	133886	133292	5698	127594	93.61	94048	TRUE
G-S1-Sum-3	130206	130107	127978	126644	2697	123947	95.19	94196	TRUE
G-S1-Sum-4	112715	112650	110958	110489	3223	107266	95.17	81104	TRUE
G-S1-Win-1	62021	61706	59509	59265	1032	58233	93.89	47006	TRUE
G-S1-Win-2	76419	76010	73131	72611	2614	69997	91.6	49269	TRUE
G-S1-Win-3	127996	127342	123665	122753	5498	117255	91.61	49441	TRUE
G-S1-Win-4	68664	68297	65870	65569	1706	63863	93.01	47291	TRUE
G-S10-Sum-1	71859	71800	70323	69403	2894	66509	92.55	51683	TRUE
G-S10-Sum-2	86909	86855	85561	85140	5593	79547	91.53	54334	TRUE
G-S10-Sum-3	85026	84987	83619	83286	5864	77422	91.06	55423	TRUE
G-S10-Sum-4	93848	93793	92421	91935	5745	86190	91.84	53745	TRUE
G-S10-Win-1	81748	81353	78646	78470	2987	75483	92.34	59168	TRUE
G-S10-Win-2	127434	126657	121960	116048	10990	105058	82.44	70659	TRUE
G-S10-Win-3	103140	102709	99520	99336	4389	94947	92.06	77281	TRUE
G-S10-Win-4	125948	125343	121108	120652	8661	111991	88.92	80968	TRUE
G-S2-Sum-1	81141	81094	80099	79627	2116	77511	95.53	51460	TRUE
G-S2-Sum-2	87247	87185	85681	85081	3645	81436	93.34	42097	TRUE
G-S2-Sum-3	120754	120699	119421	118513	1254	117259	97.11	106566	TRUE
G-S2-Sum-4	120968	120916	119228	118585	2170	116415	96.24	87896	TRUE
G-S2-Win-1	131222	130585	126568	125401	5527	119874	91.35	49605	TRUE
G-S2-Win-2	130914	130265	126305	125382	6109	119273	91.11	42916	TRUE
G-S2-Win-3	124725	124090	120095	119285	5632	113653	91.12	46181	TRUE
G-S2-Win-4	123806	123205	119515	118601	5225	113376	91.58	53032	TRUE
G-S3-Sum-1	78052	77993	76288	75646	2010	73636	94.34	52998	TRUE
G-S3-Sum-2	73362	73310	72304	71813	1719	70094	95.55	48855	TRUE
G-S3-Sum-3	60572	60538	59205	58711	1349	57362	94.7	43055	TRUE
G-S3-Sum-4	31496	31477	30997	30704	810	29894	94.91	18394	FALSE
G-S3-Win-1	129602	129002	125119	123899	4697	119202	91.98	69871	TRUE
G-S3-Win-2	128101	127477	123523	122511	4942	117569	91.78	56230	TRUE
G-S3-Win-3	82603	82185	79384	78918	2620	76298	92.37	48860	TRUE
G-S3-Win-4	127296	126514	121730	120655	4349	116306	91.37	64682	TRUE
G-S4-Sum-1	129625	129562	128030	127072	1728	125344	96.7	105002	TRUE
G-S4-Sum-2	74124	74075	73223	72491	1605	70886	95.63	53871	TRUE
G-S4-Sum-3	123276	123223	122139	121395	1855	119540	96.97	98231	TRUE
G-S4-Sum-4	135161	135070	133788	132969	1934	131035	96.95	112430	TRUE
G-S4-Win-1	82138	81741	78539	78125	1902	76223	92.8	56819	TRUE
G-S4-Win-2	123382	122828	118828	118104	5117	112987	91.57	51389	TRUE
G-S4-Win-3	80552	80136	76883	76543	1862	74681	92.71	55696	TRUE
G-S4-Win-4	116024	115530	111830	111243	3324	107919	93.01	72793	TRUE
G-S5-Sum-1	62021	61980	60951	60598	1073	59525	95.98	46228	TRUE
G-S5-Sum-2	134804	134733	133517	132782	2323	130459	96.78	113414	TRUE
G-S5-Sum-3	62702	62670	61826	61208	675	60533	96.54	53886	TRUE
G-S5-Sum-4	136603	136544	135204	134161	2767	131394	96.19	109015	TRUE
G-S5-Win-1	121811	121302	117248	116599	4990	111609	91.62	50652	TRUE
G-S5-Win-2	116432	115957	112158	111573	4245	107328	92.18	59552	TRUE
G-S5-Win-3	46322	46143	44368	44148	1265	42883	92.58	27822	FALSE
G-S5-Win-4	109269	108826	105304	104845	3172	101673	93.05	70665	TRUE
G-S6-Sum-1	53814	53784	53090	52766	3099	49667	92.29	37546	TRUE
G-S6-Sum-2	130702	130625	129519	128847	1616	127231	97.34	112091	TRUE
G-S6-Sum-3	64052	63996	62648	62049	3084	58965	92.06	41235	TRUE
G-S6-Sum-4	66951	66919	66273	65818	3759	62059	92.69	44952	TRUE
G-S6-Win-1	74557	74219	71280	70963	1552	69411	93.1	52246	TRUE
G-S6-Win-2	73257	72941	60322	59876	1980	57896	79.03	35341	TRUE
G-S6-Win-3	120576	120049	116096	115423	5342	110081	91.3	44572	TRUE
G-S6-Win-4	82446	82081	78944	78632	2653	75979	92.16	51294	TRUE
G-S7-Sum-1	130287	130204	129196	128631	5330	123301	94.64	108288	TRUE
G-S7-Sum-2	135944	135852	134485	133767	6739	127028	93.44	107954	TRUE
G-S7-Sum-3	133583	133510	132333	131616	5243	126373	94.6	109247	TRUE
G-S7-Sum-4	83090	83027	81656	81167	2236	78931	94.99	57546	TRUE
G-S7-Win-1	82033	81673	78459	78111	1798	76313	93.03	65160	TRUE
G-S7-Win-2	105940	105424	101599	100808	3647	97161	91.71	66318	TRUE
G-S7-Win-3	107456	107014	103492	103022	3224	99798	92.87	66492	TRUE
G-S7-Win-4	83119	82747	79713	79370	2799	76571	92.12	50746	TRUE
G-S8-Sum-1	74231	74184	73255	72798	1639	71159	95.86	50464	TRUE
G-S8-Sum-2	123193	123126	122035	121487	2699	118788	96.42	99218	TRUE
G-S8-Sum-3	80301	80238	77809	77106	5562	71544	89.09	45543	TRUE
G-S8-Sum-4	86453	86402	85212	84605	2464	82141	95.01	56631	TRUE
G-S8-Win-1	75549	75209	72263	72040	1678	70362	93.13	55448	TRUE
G-S8-Win-2	109005	108465	104322	102931	4652	98279	90.16	61782	TRUE
G-S8-Win-3	75295	74955	71863	71587	2170	69417	92.19	48068	TRUE
G-S8-Win-4	92244	91824	88294	87503	2989	84514	91.62	64703	TRUE
G-S9-Sum-1	95903	95832	94063	92884	4868	88016	91.78	52756	TRUE
G-S9-Sum-2	89516	89452	87895	87234	2536	84698	94.62	59931	TRUE
G-S9-Sum-3	58333	58303	57623	57351	2191	55160	94.56	38341	TRUE
G-S9-Sum-4	62792	62746	61846	61470	3014	58456	93.09	46298	TRUE
G-S9-Win-1	96539	96133	93040	92060	3510	88550	91.72	49893	TRUE
G-S9-Win-2	134112	133509	128822	127821	6138	121683	90.73	67155	TRUE
G-S9-Win-3	74718	74401	71562	71201	1838	69363	92.83	54329	TRUE
G-S9-Win-4	104888	104415	100700	100006	4031	95975	91.5	61846	TRUE

## Sheet: Table_S8_Summary
Section	Genus	Metric1	Metric2	p	q	Note
SUMMARY	ANCOM-BC2 genus-level DA summary (FDR q<0.05): Season_adjReach significant genera = 409; Reach_summer significant genera = 112; Reach_winter significant genera = 24.
SUMMARY	Direction within Season_adjReach: Winter higher = 232; Summer higher = 177.
SUMMARY	Metric1 for Season blocks = LFC (Winter vs Summer); Metric2 = SE. Metric1 for Reach blocks = W statistic (global test).
Season DA (Genus ~ Season + Reach): Winter higher (Top 20)	Bacteria_Planctomycetota_Planctomycetes___Unclassified	3.09259	0.204409	7.90787e-19	1.10868e-16	passed_ss=True
Season DA (Genus ~ Season + Reach): Winter higher (Top 20)	Aeromonas	3.82633	0.352252	2.9931e-16	2.99737e-14	passed_ss=True
Season DA (Genus ~ Season + Reach): Winter higher (Top 20)	Bacteria_Actinobacteriota_Thermoleophilia_Gaiellales__Unclassified	2.0184	0.186542	9.93675e-16	7.73962e-14	passed_ss=True
Season DA (Genus ~ Season + Reach): Winter higher (Top 20)	Bacteria_Chloroflexi_Anaerolineae_SJA-15__Unclassified	2.30773	0.217901	2.86633e-15	2.0093e-13	passed_ss=True
Season DA (Genus ~ Season + Reach): Winter higher (Top 20)	Bacteria_Actinobacteriota_Acidimicrobiia_IMCC26256__Unclassified	2.00087	0.198514	1.91181e-14	1.21835e-12	passed_ss=True
Season DA (Genus ~ Season + Reach): Winter higher (Top 20)	Bacteria_Desulfobacterota_Syntrophobacteria_Syntrophobacterales__Unclassified	2.19321	0.206492	5.78116e-14	3.37716e-12	passed_ss=True
Season DA (Genus ~ Season + Reach): Winter higher (Top 20)	Unclassified_WX65	2.02634	0.166023	8.82675e-14	4.43843e-12	passed_ss=True
Season DA (Genus ~ Season + Reach): Winter higher (Top 20)	Unclassified_Xanthobacteraceae	1.91352	0.19786	8.86419e-14	4.43843e-12	passed_ss=True
Season DA (Genus ~ Season + Reach): Winter higher (Top 20)	Candidatus_Anammoximicrobium	2.21838	0.227467	2.00606e-13	9.37498e-12	passed_ss=True
Season DA (Genus ~ Season + Reach): Winter higher (Top 20)	Unclassified_Caulobacteraceae	2.3998	0.242302	2.76876e-13	1.18186e-11	passed_ss=True
Season DA (Genus ~ Season + Reach): Winter higher (Top 20)	Bacteria_Proteobacteria_Alphaproteobacteria_Rhizobiales__Unclassified	2.17357	0.236379	5.40779e-13	2.10603e-11	passed_ss=True
Season DA (Genus ~ Season + Reach): Winter higher (Top 20)	Methylocystis	2.35415	0.260128	1.09696e-12	4.04719e-11	passed_ss=True
Season DA (Genus ~ Season + Reach): Winter higher (Top 20)	Pir2_lineage	2.16692	0.217242	1.21011e-12	4.24144e-11	passed_ss=True
Season DA (Genus ~ Season + Reach): Winter higher (Top 20)	Fimbriiglobus	2.36171	0.266088	3.34238e-12	1.11572e-10	passed_ss=True
Season DA (Genus ~ Season + Reach): Winter higher (Top 20)	Unclassified_Hyphomicrobiaceae	1.92699	0.21121	4.66906e-12	1.42305e-10	passed_ss=True
Season DA (Genus ~ Season + Reach): Winter higher (Top 20)	Roseomonas	1.76654	0.203751	5.362e-12	1.56615e-10	passed_ss=True
Season DA (Genus ~ Season + Reach): Winter higher (Top 20)	Nesterenkonia	2.52525	0.269737	6.14188e-12	1.68045e-10	passed_ss=True
Season DA (Genus ~ Season + Reach): Winter higher (Top 20)	Unclassified_Vicinamibacteraceae	1.71153	0.196565	6.23278e-12	1.68045e-10	passed_ss=True
Season DA (Genus ~ Season + Reach): Winter higher (Top 20)	Pedomicrobium	1.73388	0.199003	8.27592e-12	2.14868e-10	passed_ss=True
Season DA (Genus ~ Season + Reach): Winter higher (Top 20)	Bacteria_Acidobacteriota_Vicinamibacteria_Subgroup_17__Unclassified	2.1136	0.253123	1.24156e-11	3.10834e-10	passed_ss=True
Season DA (Genus ~ Season + Reach): Summer higher (Top 20)	Enterobacter	-4.93072	0.304167	5.21447e-23	3.65534e-20	passed_ss=True
Season DA (Genus ~ Season + Reach): Summer higher (Top 20)	Escherichia-Shigella	-4.84557	0.334865	3.14056e-21	1.10077e-18	passed_ss=True
Season DA (Genus ~ Season + Reach): Summer higher (Top 20)	Pseudomonas	-5.36305	0.404405	1.18159e-20	2.76098e-18	passed_ss=True
Season DA (Genus ~ Season + Reach): Summer higher (Top 20)	Unclassified_Enterobacteriaceae	-4.94597	0.372565	2.64344e-20	4.63263e-18	passed_ss=True
Season DA (Genus ~ Season + Reach): Summer higher (Top 20)	Citrobacter	-3.81548	0.341076	1.64064e-16	1.91681e-14	passed_ss=True
Season DA (Genus ~ Season + Reach): Summer higher (Top 20)	Acinetobacter	-4.23355	0.400729	4.61722e-16	4.04584e-14	passed_ss=True
Season DA (Genus ~ Season + Reach): Summer higher (Top 20)	Enterococcus	-3.08311	0.332222	2.86613e-13	1.18186e-11	passed_ss=True
Season DA (Genus ~ Season + Reach): Summer higher (Top 20)	Macrococcus	-3.13207	0.292429	4.11809e-12	1.31217e-10	passed_ss=True
Season DA (Genus ~ Season + Reach): Summer higher (Top 20)	Lactococcus	-3.14637	0.379511	1.7678e-11	3.9975e-10	passed_ss=True
Season DA (Genus ~ Season + Reach): Summer higher (Top 20)	Serratia	-2.73943	0.35193	6.44845e-11	1.29153e-09	passed_ss=True
Season DA (Genus ~ Season + Reach): Summer higher (Top 20)	Streptococcus	-1.93587	0.253378	1.83121e-10	3.13093e-09	passed_ss=True
Season DA (Genus ~ Season + Reach): Summer higher (Top 20)	Staphylococcus	-2.51435	0.340207	4.52172e-10	6.60359e-09	passed_ss=True
Season DA (Genus ~ Season + Reach): Summer higher (Top 20)	Pantoea	-2.60778	0.317075	4.7611e-10	6.81129e-09	passed_ss=True
Season DA (Genus ~ Season + Reach): Summer higher (Top 20)	Solibacillus	-2.15348	0.234709	6.21429e-10	8.71244e-09	passed_ss=True
Season DA (Genus ~ Season + Reach): Summer higher (Top 20)	Stenotrophomonas	-2.23616	0.229374	8.05716e-10	1.10746e-08	passed_ss=True
Season DA (Genus ~ Season + Reach): Summer higher (Top 20)	Malikia	-1.86283	0.237618	1.30583e-09	1.66434e-08	passed_ss=True
Season DA (Genus ~ Season + Reach): Summer higher (Top 20)	Unclassified_Muribaculaceae	-2.25921	0.329894	3.43203e-09	3.70131e-08	passed_ss=True
Season DA (Genus ~ Season + Reach): Summer higher (Top 20)	Chroococcidiopsis_PCC_7203	-2.04013	0.211279	5.67981e-09	5.68792e-08	passed_ss=False
Season DA (Genus ~ Season + Reach): Summer higher (Top 20)	Bacteria_Bacteroidota_Bacteroidia_Bacteroidales__Unclassified	-1.88785	0.239916	1.4306e-08	1.23809e-07	passed_ss=True
Season DA (Genus ~ Season + Reach): Summer higher (Top 20)	Methylobacterium-Methylorubrum	-1.98979	0.310135	4.55209e-08	3.71048e-07	passed_ss=True
Reach DA within Summer (Genus ~ Reach): Global test (Top 20)	Enterobacter	53.998		8.7877e-16	1.03695e-13	diff_abn=True, passed_ss=True
Reach DA within Summer (Genus ~ Reach): Global test (Top 20)	Lactococcus	26.6277		1.2281e-11	7.24579e-10	diff_abn=True, passed_ss=True
Reach DA within Summer (Genus ~ Reach): Global test (Top 20)	Escherichia-Shigella	23.0651		7.76035e-11	3.05241e-09	diff_abn=True, passed_ss=True
Reach DA within Summer (Genus ~ Reach): Global test (Top 20)	Acinetobacter	17.9931		1.70028e-09	5.01584e-08	diff_abn=True, passed_ss=True
Reach DA within Summer (Genus ~ Reach): Global test (Top 20)	Bacteria_Cyanobacteria_Cyanobacteriia_Chloroplast__Unclassified	16.7441		6.05783e-09	1.42965e-07	diff_abn=True, passed_ss=True
Reach DA within Summer (Genus ~ Reach): Global test (Top 20)	Raoultella	19.8587		1.59387e-08	2.68682e-07	diff_abn=True, passed_ss=False
Reach DA within Summer (Genus ~ Reach): Global test (Top 20)	Pantoea	15.518		1.45765e-08	2.68682e-07	diff_abn=True, passed_ss=True
Reach DA within Summer (Genus ~ Reach): Global test (Top 20)	Bacillus	14.7677		2.56327e-08	3.78082e-07	diff_abn=True, passed_ss=True
Reach DA within Summer (Genus ~ Reach): Global test (Top 20)	Shewanella	14.1278		2.98167e-08	3.9093e-07	diff_abn=True, passed_ss=False
Reach DA within Summer (Genus ~ Reach): Global test (Top 20)	Unclassified_Gemmataceae	13.6823		4.3066e-08	4.89794e-07	diff_abn=True, passed_ss=True
Reach DA within Summer (Genus ~ Reach): Global test (Top 20)	Enterococcus	13.5927		4.64245e-08	4.89794e-07	diff_abn=True, passed_ss=False
Reach DA within Summer (Genus ~ Reach): Global test (Top 20)	Citrobacter	13.509		4.98095e-08	4.89794e-07	diff_abn=True, passed_ss=True
Reach DA within Summer (Genus ~ Reach): Global test (Top 20)	Serratia	13.0263		7.52563e-08	6.83096e-07	diff_abn=True, passed_ss=True
Reach DA within Summer (Genus ~ Reach): Global test (Top 20)	Bacteria_Patescibacteria_Saccharimonadia_Saccharimonadales__Unclassified	12.6641		1.03335e-07	8.70967e-07	diff_abn=True, passed_ss=True
Reach DA within Summer (Genus ~ Reach): Global test (Top 20)	Unclassified_Pirellulaceae	12.1892		2.14327e-07	1.68604e-06	diff_abn=True, passed_ss=True
Reach DA within Summer (Genus ~ Reach): Global test (Top 20)	Unclassified_Mycoplasmataceae	13.8727		3.27348e-07	2.27689e-06	diff_abn=True, passed_ss=True
Reach DA within Summer (Genus ~ Reach): Global test (Top 20)	Pirellula	12.057		3.28026e-07	2.27689e-06	diff_abn=True, passed_ss=True
Reach DA within Summer (Genus ~ Reach): Global test (Top 20)	Aeromonas	11.983		6.61655e-07	3.97071e-06	diff_abn=True, passed_ss=True
Reach DA within Summer (Genus ~ Reach): Global test (Top 20)	Luteolibacter	11.2732		6.58951e-07	3.97071e-06	diff_abn=True, passed_ss=True
Reach DA within Summer (Genus ~ Reach): Global test (Top 20)	Blastopirellula	11.1967		7.06651e-07	3.97071e-06	diff_abn=True, passed_ss=True
Reach DA within Winter (Genus ~ Reach): Global test (Top 20)	Mycoplasma	62.4415		1.14831e-16	2.75593e-15	diff_abn=True, passed_ss=True
Reach DA within Winter (Genus ~ Reach): Global test (Top 20)	Bacteria_Proteobacteria_Gammaproteobacteria___Unclassified	39.6936		6.08494e-14	7.30192e-13	diff_abn=True, passed_ss=True
Reach DA within Winter (Genus ~ Reach): Global test (Top 20)	Bacteria_Firmicutes_Bacilli___Unclassified	40.2639		1.04691e-13	8.37524e-13	diff_abn=True, passed_ss=True
Reach DA within Winter (Genus ~ Reach): Global test (Top 20)	Citrobacter	52.8737		6.06572e-13	2.60661e-12	diff_abn=True, passed_ss=True
Reach DA within Winter (Genus ~ Reach): Global test (Top 20)	Unclassified_Pirellulaceae	37.0782		6.30958e-13	2.60661e-12	diff_abn=True, passed_ss=True
Reach DA within Winter (Genus ~ Reach): Global test (Top 20)	Unclassified_SC-I-84	36.9838		6.51653e-13	2.60661e-12	diff_abn=True, passed_ss=True
Reach DA within Winter (Genus ~ Reach): Global test (Top 20)	Serratia	37.8371		1.01681e-12	3.48621e-12	diff_abn=True, passed_ss=True
Reach DA within Winter (Genus ~ Reach): Global test (Top 20)	Ralstonia	33.4188		2.3365e-12	7.0095e-12	diff_abn=True, passed_ss=True
Reach DA within Winter (Genus ~ Reach): Global test (Top 20)	Aeromonas	27.8258		6.92774e-12	1.8474e-11	diff_abn=True, passed_ss=True
Reach DA within Winter (Genus ~ Reach): Global test (Top 20)	Unclassified_Enterobacteriaceae	25.5954		1.11685e-10	2.68045e-10	diff_abn=True, passed_ss=True
Reach DA within Winter (Genus ~ Reach): Global test (Top 20)	Acinetobacter	21.0489		2.45763e-10	5.13663e-10	diff_abn=True, passed_ss=True
Reach DA within Winter (Genus ~ Reach): Global test (Top 20)	Shewanella	20.9748		2.56832e-10	5.13663e-10	diff_abn=True, passed_ss=True
Reach DA within Winter (Genus ~ Reach): Global test (Top 20)	Bacillus	18.505		1.20812e-09	2.23038e-09	diff_abn=True, passed_ss=True
Reach DA within Winter (Genus ~ Reach): Global test (Top 20)	Lactobacillus	18.0912		2.444e-09	4.18972e-09	diff_abn=True, passed_ss=True
Reach DA within Winter (Genus ~ Reach): Global test (Top 20)	Sphingomonas	16.3162		8.18119e-09	1.30899e-08	diff_abn=True, passed_ss=True
Reach DA within Winter (Genus ~ Reach): Global test (Top 20)	Staphylococcus	15.0737		2.25304e-07	3.37957e-07	diff_abn=True, passed_ss=False
Reach DA within Winter (Genus ~ Reach): Global test (Top 20)	Pseudomonas	10.9478		5.11336e-07	7.21887e-07	diff_abn=True, passed_ss=False
Reach DA within Winter (Genus ~ Reach): Global test (Top 20)	Terrisporobacter	9.67717		1.87819e-06	2.50426e-06	diff_abn=True, passed_ss=False
Reach DA within Winter (Genus ~ Reach): Global test (Top 20)	Romboutsia	9.22739		6.19071e-06	7.81984e-06	diff_abn=True, passed_ss=True
Reach DA within Winter (Genus ~ Reach): Global test (Top 20)	Clostridium_sensu_stricto_1	6.45965		9.09191e-05	0.000109103	diff_abn=True, passed_ss=False
