# Supplementary material for: Cascade Dams and Seasonality Jointly Structure Gut Microbiome Biogeography in Saurogobio punctatus
Source: Microorganisms. 2026 Mar 26;14(4):745. doi: 10.3390/microorganisms14040745 (PMC13118653; doi:10.3390/microorganisms14040745)
Supplement: Supplementary file 1 [file microorganisms-14-00745-s001.zip › Supplementary_Data_S5_QC_OTU_Summary.xlsx]

## Sheet: QC_Reads_Tags_Summary
Metric	sum	mean	median	min	max
Raw Reads	7864171	98302.1	94875.5	31496	136603
Clean Reads	7842814	98035.2	94812.5	31477	136544
Raw Tags	7642899	95536.2	92730.5	30997	135204
Clean Tags	7588308	94853.9	91997.5	30704	134161
Chimera	271153	3389.41	2940.5	675	10990
Effective Tags	7317155	91464.4	87103	29894	131394

## Sheet: OTU_Summary
Metric	Value
Total OTUs (97% similarity)	11453
Singleton OTUs (total count=1 across dataset)	1152
Non-singleton OTUs (total count>1)	10301
Bacterial non-chloroplast/non-mitochondrial non-singleton OTUs retained for downstream analyses	10129
